# Supplementary material for: INDEL variation in the regulatory region of the major flowering time gene LanFTc1 is associated with vernalization response and flowering time in narrow‐leafed lupin (Lupinus angustifolius L.)
Source: Plant Cell Environ. 2018 May 23;42(1):174–87. doi: 10.1111/pce.13320 (PMC7379684; doi:10.1111/pce.13320)
Supplement: Supplementary file 2 — Table S1. Narrow‐leafed lupin (Lupinus angustifolius L.) germplasm genotyped for polymorphisms in the genomic region (approximately 7 Kb upstream and 2 Kb downstream of the coding sequence) of LanFTc1, a vernalisation responsive FT homologue. Table S2. a) Primers, b) PCR reaction, and c) cycling conditions used for PCR marker genotyping of the INDEL in the 5' regulatory region of LanFTc1, an FT homologue in narrow‐leafed lupin (Lupinus angustifolius L.). Table S3a. A list of SNP (single nucleotide polymorphism) and INDEL (insertion/deletion) polymorphisms in 43 accessions of narrow‐leafed lupin (Lupinus angustifolius L.) in the LanFTc1 genomic region (encompassing 7 kb upstream and 2 kb downsteam of the gene) relative to the Tanjil reference genome (Hane et al. 2017). Table S3b. A list of polymorphisms in 42 accessions of narrow‐leafed lupin (Lupinus angustifolius L.) within the 1,423 bp sequence of the 5' regulatory region of LanFTc1, a FLOWERING LOCUS T homologue, which is deleted in the Tanjil reference genome (Hane et al. 2017). Table S5. Transcription factor motifs identified in the wild‐type sequence (ku; represented by accession P27255) of LanFTc1, the vernalisation responsive FT homologue in narrow‐leafed lupin (Lupinus angustifolius L.). Table S6. A list of candidate transcription factor binding site motifs for sequences within the 5’ regulatory region and 5' UTR of LanFTc1 that are critical for establishing moderate (CM) or high (CH) levels of de‐repressed LanFTc1 expression during early vegetative growth. [file PCE-42-174-s002.xlsx]

## Sheet: Table S1
Table S1: Narrow-leafed lupin (Lupinus angustifolius L.) germplasm genotyped for polymorphisms in the genomic region (approximately 7 Kb upstream and 2 Kb downstream of the coding sequence) of LanFTc1, a vernalisation responsive FT homologue.
PNOa	Accession name	Origin	Domestication status	Short read sequencing data obtained	Size of INDEL in 5' regulatory region of LanFTc1 (bp)	Vernalisation responsivenessd	Phenotyping trial(s)	Numbers of replicates per treatment
P26170	G84-040	ESP	Wild (introduced)	Yes	0b	Responsive	Trial 1	2
P21624	1111.3	TUR	Wild (introduced)	Yes	0b	Responsive	Trial 1	2
P26423	L.O.-1756	ESP	Wild (introduced)	Yes	0b	Responsive	Trial 1	2
P22744	GS123	ESP	Wild (introduced)	Yes	0b	Responsive	Trial 1	2
P27895	MAR6783A	MAR	Wild (introduced)	Yes	0b	Responsive	Trial 2	1
P22687	GS037	ESP	Wild (introduced)	Yes	0b	Responsive	Trial 1	2
P28038	MJS373	GRC	Wild (introduced)	Yes	0b	Responsive	Trial 1	2
P26603	GRC5054A	GRC	Wild (introduced)	Yes	0b	Responsive	Trial 1	1
P20720	G111	ITA	Wild (introduced)	Yes	0b	Responsive	Trial 1	3
P26297	G84-159	PRT	Wild (introduced)	Yes	0b	Responsive	Trial 1	2
P25055	GF001	FRA	Wild (introduced)	Yes	0b	Responsive	Trial 1	2
P25016	QS212	ESP	Wild (introduced)	Yes	0b	Responsive	Trial 1	2
P22810	NS009	ESP	Wild (introduced)	Yes	0b	Responsive	Trial 1	2
P22831	GP021	PRT	Wild (introduced)	Yes	0b	Responsive	Trial 1	2
P22839	GP051	PRT	Wild (introduced)	Yes	0b	Responsive	Trial 1	2
P26676	CY06	CYP	Wild (introduced)	Yes	0b	Responsive	Trial 1	3
P27436	SYR6259A	SYR	Wild (introduced)	Yes	0b	Responsive	Trial 1	2
P20672	Uniwhite	AUS	Cultivar (Aust)	Yes	0b	Responsive	Trial 1	2
P27255	MAR6045A	MAR	Wild (introduced)	Yes	0b,c	Responsive	Trial 1	3
P27893	MAR6781A	MAR	Wild (introduced)	Yes	0b	Responsive	Trial 1	2
P26239	G84-091	ESP	Wild (introduced)	Yes	0b	Responsive	Trial 1	2
P28195	AN03	DZA	Wild (introduced)	Yes	0b	Responsive	Trial 1	2
P26668	ITA5269A	ITA	Wild (introduced)	Yes	0b	Responsive	Trial 1	2
P24138	Marri	AUS	Cultivar (Aust)	Yes	0b	Responsive	Trial 1	3
P26625	GRC5066A	GRC	Wild (introduced)	Yes	0b	Responsive	Trial 1	2
P25136	NS030	ESP	Wild (introduced)	Yes	0b	Responsive	Trial 1	2
P22872	GM120	MAR	Wild (introduced)	Yes	0b	Responsive	Trial 1	2
P26559	GRC5038A	GRC	Wild (introduced)	Yes	0b	Responsive	Trial 1	2
P26167	G84-038	ESP	Wild (introduced)	Yes	0b	Responsive	Trial 1	2
P26464	GRC5011A	GRC	Wild (introduced)	Yes	0b	Responsive	Trial 1	2
P27221	MAR6009A	MAR	Wild (introduced)	Yes	0b	Responsive	Trials 1 and 2	3
P22660	Q031	ISR	Wild (introduced)	Yes	1,208b,c	Mildly responsive	Trials 1 and 2	3
P20681	Unicrop	AUS	Cultivar (Aust)	Yes	1,423b	Unresponsive	Trials 1 and 2	3
P28806	Bolero	POL	Cultivar (foreign)	Yes	1,423b	Unresponsive	Trials 1 and 2	3
P28578	Tanjil	AUS	Cultivar (Aust)	Yes	1,423b	Unresponsive	Trials 1 and 2	3
P28364	Quilinock	AUS	Cultivar (Aust)	Yes	1,423b	Unresponsive	Trial 1	2
P28324	Kalya	AUS	Cultivar (Aust)	Yes	1,423b	Unresponsive	Trials 1 and 2	3
P28317	Sonet (WTD894)	POL	Cultivar (foreign)	Yes	1,423b	Unresponsive	Trial 2	2
P28137	Myallie	AUS	Cultivar (Aust)	Yes	1,423b	Unresponsive	Trials 1 and 2	3
P30000	83A:476	AUS	Breeding Line	Yes	1,423b,c	Unresponsive	Trials 1 and 2	3
P29086	Mandelup	AUS	Cultivar (Aust)	Yes	1,423b	Unresponsive	Trials 1 and 2	3
P26975	Yorrel	AUS	Cultivar (Aust)	Yes	1,423b	Unresponsive	Trial 1	2
P25795	Emir	POL	Cultivar (foreign)	Yes	5,162b,c	Unresponsive	Trial 2	2
P29039	BSKHA-640	BLR	Breeding Line	Yes	5,162b,c	Unresponsive	Trial 2	1
	Sur	POL	Cultivar (foreign)		5,162c	Unresponsive	Trial 2	2
	Krasnolistny	RUS	Cultivar (foreign)		5,162c	Unresponsive	Trial 2	2
	Mirela	POL	Cultivar (foreign)		5,162c	Unresponsive	Trial 2	2
	Kazan	POL	Cultivar (foreign)		5,162c	Unresponsive	Trial 2	2
a PNO refers to the Perth Accession Number provided for accessions registered within the Australian Lupin Collection (formerly located at The Department of Primary Industries and Regional Development, South Perth, Western Australia).
b INDEL size was genotyped using whole genome re-sequencing (GWRs) data.
c INDEL size was genotyped using PCR markers.
d Categorisation of vernalisation responsiveness was made on the basis of ANOVA statistical tests anlysing the interaction between flowering time under fully and mildly/non vernalising treatments. For more information, please see the Methods and Materials and Results of the main text.

## Sheet: Table S2a,b,c
Table S2: a) Primers, b) PCR reaction, and c) cycling conditions used for PCR marker genotyping of the INDEL in the 5' regulatory region of LanFTc1, an FT homologue in narrow-leafed lupin (Lupinus angustifolius L.).
a)				Expected amplicon size
Origin of PCR marker	Direction	Sequence	Primer length (bp)	P27255 (0 bb INDEL)	83A:476 (1,423 bp INDEL)	P22660 (1,208 bp INDEL)	P29039 (5,162 bp INDEL)
Nelson et al. (2017)	Forward	AGCATGCGAGAAAACAACG	19	2277	854	1069	NA
	Reverse	CAGCTTACTCCATAGTTCAAAGCA	24
This study	Forward	TCATATGGCTGCAACCTGAA	20	5969a	4546a	4761a	757
	Reverse	GCTTCCTTCCTTTGCCTTCT	20
a PCR amplicons were not successfully amplified using the respective marker
b)	Concentration
Component	Stock	Final	Volume per reaction (µL)
Water			5.4
DMSO	1	0.03	0.6
Forward primer	10µM	0.5µM	1
Reverse primer	10µM	0.5µM	1
Polymerase mastermixa	2x	1x	10
DNA	25.0 ng/µL	2.5 ng/µL	2
TOTAL			20
a DNA polymerase mastermix used was Phusion High-Fidelity PCR Master Mix with HF Buffer (Thermo Scientific; catalog number: F531S)
c)
Step	Temperature (oC)	Duration	Cycles
Initial denaturation	98	30 seconds	1
Denaturation	98	10 seconds	34
Primer annealing	60	30 seconds
Primer extension	72	2 / 6 minutesa
Final primer extension	72	10 minutes	1
Hold	10	Indenfinitely
a Extension of two minutes was given for the Nelson et al. (2017) primer pair, whilst six minutes was given to the primer pair developed in this study.

## Sheet: Table S3a
Table S3a: A list of SNP (single nucleotide polymorphism) and INDEL (insertion/deletion) polymorphisms in 43 accessions of narrow-leafed lupin (Lupinus angustifolius L.) in the LanFTc1 genomic region (encompassing 7 kb upstream and 2 kb downsteam of the gene) relative to the Tanjil reference genome (Hane et al. 2017).
Numbers represent different alleles, where "0" is the reference allele, and "./." indicates a missing value.
						P24138	P20672	P26170	P26464	P21624	P26559	P26423	P26603	P26625	P26668	P26676	P27436	P25136	P22744	P22810	P22831	P22872	P25055	P27893	P26167	P26239	P26297	P27895	P28195	P20720	P22687	P22839	P25016	P27221	P28038	P22660	P30000	P28317	P28324	P29086	P28137	P22806	P28364	P26975	P20681	P25795	P29039
						Marri	Uniwhite	G84-040	GRC5011A	1111.3	GRC5038A	L.O.-1756	GRC5054A	GRC5066A	ITA5269A	CY06	SYR6259A	NS030	GS123	NS009	GP021	GM120	GF001	MAR6781A	G84-038	G84-091	G84-159	MAR6783A	AN03	G111	GS037	GP051	QS212	MAR6009A	MJS373	Q031	83A:476	Sonet	Kalya	Mandelup	Myallie	Bolero	Quilinock	Yorrel	Unicrop	Emir	BSKHA-640
Position relative to Pseudochromosome NLL-10	Position relative to Scaffold_276_44	Location in LanFTc1 genomic region	Variant type	Reference allele	Alternative allele(s)	Responsive	Responsive	Responsive	Responsive	Responsive	Responsive	Responsive	Responsive	Responsive	Responsive	Responsive	Responsive	Responsive	Responsive	Responsive	Responsive	Responsive	Responsive	Responsive	Responsive	Responsive	Responsive	Responsive	Responsive	Responsive	Responsive	Responsive	Responsive	Responsive	Responsive	Mildly responsive	Unresponsive	Unresponsive	Unresponsive	Unresponsive	Unresponsive	Unresponsive	Unresponsive	Unresponsive	Unresponsive	Unresponsive	Unresponsive
8016970	3949	5' Regulatory Region	SNP	A	C	0/0	0/0	0/0	1/1	0/1	0/1	0/1	0/1	0/0	0/0	0/0	0/0	0/0	0/0	0/0	0/1	0/0	0/0	0/0	0/0	0/0	0/0	0/0	0/0	0/0	0/0	0/0	0/0	0/0	0/0	0/1	0/0	0/0	0/0	0/0	0/0	0/0	0/0	0/0	0/0	./.	1/1
8016973	3952	5' Regulatory Region	SNP	C	A	0/0	0/0	0/0	1/1	0/1	0/1	0/1	0/1	0/0	0/0	0/0	0/0	0/0	0/0	0/0	0/1	0/0	0/0	0/0	0/0	0/0	0/0	0/0	0/0	0/0	0/0	0/0	0/0	0/0	0/0	0/1	0/0	0/0	0/0	0/0	0/0	0/0	0/0	0/0	0/0	./.	1/1
8016974	3953	5' Regulatory Region	INDEL	ATCTT	AT	0/0	0/0	0/0	1/1	0/1	0/1	0/1	0/1	0/0	0/0	0/0	0/0	0/0	0/0	0/0	./.	0/0	0/0	0/0	0/0	0/0	0/0	0/0	0/0	0/0	0/0	0/0	0/0	0/0	0/0	./.	0/0	0/0	0/0	0/0	0/0	0/0	0/0	0/0	0/0	./.	1/1
8016976	3955	5' Regulatory Region	INDEL	CTT	CT	0/0	0/0	0/0	./.	./.	./.	./.	./.	0/0	0/0	0/0	0/0	0/0	0/0	0/0	0/1	0/0	0/0	0/0	0/0	0/0	0/0	0/0	0/0	0/0	0/0	0/0	0/0	0/0	0/0	./.	0/0	0/0	0/0	0/0	0/0	0/0	0/0	0/0	0/0	./.	./.
8017048	4027	5' Regulatory Region	SNP	A	G	0/0	0/0	0/0	1/1	1/1	1/1	0/0	0/0	0/1	0/0	0/0	0/0	0/0	0/0	0/0	0/0	0/0	0/0	0/0	0/0	0/0	0/0	0/0	0/0	0/0	0/0	0/0	0/0	0/0	0/0	0/0	0/0	0/0	0/0	0/0	0/0	0/0	0/0	0/0	0/0	1/1	1/1
8017126	4105	5' Regulatory Region	SNP	A	G	0/0	0/0	0/0	1/1	1/1	1/1	1/1	1/1	0/1	0/0	0/0	0/0	0/0	0/0	0/0	1/1	0/0	0/0	0/0	0/0	0/0	0/0	0/0	0/0	0/0	0/0	0/0	0/0	0/0	0/0	1/1	0/0	0/0	0/0	0/0	0/0	0/0	0/0	0/0	0/0	1/1	1/1
8017340	4319	5' Regulatory Region	SNP	C	T	0/0	0/0	0/0	0/0	0/0	0/0	1/1	1/1	0/0	0/0	0/0	0/0	0/0	0/0	0/0	1/1	0/0	0/0	0/0	0/0	0/0	0/0	0/0	0/0	0/0	0/0	0/0	0/0	0/0	0/0	1/1	0/0	0/0	0/0	0/0	0/0	0/0	0/0	0/0	0/0	0/0	0/0
8017617	4596	5' Regulatory Region	SNP	T	C	1/1	0/0	0/0	1/1	1/1	1/1	1/1	1/1	0/0	1/1	1/1	0/0	1/1	1/1	0/0	1/1	1/1	0/0	1/1	0/0	1/1	1/1	1/1	0/0	1/1	1/1	1/1	0/0	1/1	1/1	1/1	0/0	0/0	0/0	0/0	0/0	0/0	0/0	0/0	0/0	1/1	1/1
8017885	4864	5' Regulatory Region	SNP	C	A	0/0	0/0	0/0	1/1	1/1	1/1	0/0	0/0	0/0	0/0	0/0	0/0	0/0	0/0	0/0	0/0	0/0	0/0	0/0	0/0	0/0	0/0	0/0	0/0	0/0	0/0	0/0	0/0	0/0	0/0	0/0	0/0	0/0	0/0	0/0	0/0	0/0	0/0	0/0	0/0	1/1	1/1
8018078	5057	5' Regulatory Region	SNP	T	C	0/0	0/0	0/0	0/0	0/0	0/0	1/1	1/1	0/0	0/0	0/0	0/0	0/0	0/0	0/0	1/1	0/0	0/0	0/0	0/0	0/0	0/0	0/0	0/0	0/0	0/0	0/0	0/0	0/0	0/0	1/1	0/0	0/0	0/0	0/0	0/0	0/0	0/0	0/0	0/0	0/1	0/0
8018486	5465	5' Regulatory Region	SNP	C	A	0/0	0/0	0/0	1/1	1/1	1/1	1/1	1/1	0/0	0/0	0/0	0/0	0/0	0/0	0/0	1/1	0/0	0/0	0/0	0/0	0/0	0/0	0/0	0/0	0/0	0/0	0/0	0/0	0/0	0/0	1/1	0/0	0/0	0/0	0/0	0/0	0/0	0/0	0/0	0/0	1/1	1/1
8018531	5510	5' Regulatory Region	SNP	T	C	0/0	0/0	0/0	1/1	1/1	1/1	1/1	1/1	0/0	0/0	0/0	0/0	0/0	0/0	0/0	1/1	0/0	0/0	0/0	0/0	0/0	0/0	0/0	0/0	0/0	0/0	0/0	0/0	1/1	0/0	1/1	0/0	0/0	0/0	0/0	0/0	0/0	0/0	0/0	0/0	1/1	1/1
8018581	5560	5' Regulatory Region	SNP	T	G	0/0	0/0	0/0	0/0	0/0	0/0	0/0	0/0	0/0	0/0	0/0	0/0	0/0	0/0	0/0	0/0	0/0	0/0	0/0	0/0	0/0	0/0	0/0	0/0	0/0	0/0	0/0	0/0	1/1	0/0	0/0	0/0	0/0	0/0	0/0	0/0	0/0	0/0	0/0	0/0	0/0	0/0
8018754	5733	5' Regulatory Region	INDEL	AGAT	A	0/0	0/0	0/0	0/0	0/0	0/0	0/0	0/0	0/0	0/0	0/0	0/0	0/0	0/0	0/0	0/0	0/0	1/1	0/0	0/0	0/0	0/0	0/0	0/0	0/0	0/0	0/0	0/0	0/0	0/0	0/0	0/0	0/0	0/0	0/0	0/0	0/0	0/0	0/0	0/0	0/0	0/0
8018805	5784	5' Regulatory Region	SNP	A	G	0/0	0/0	0/0	1/1	1/1	1/1	1/1	1/1	0/0	0/0	0/0	0/0	0/0	0/0	0/0	1/1	0/0	0/0	0/0	0/0	0/0	0/0	0/0	0/0	0/0	0/0	0/0	0/0	1/1	0/0	1/1	0/0	0/0	0/0	0/0	0/0	0/0	0/0	0/0	0/0	0/1	1/1
8018816	5795	5' Regulatory Region	INDEL	GATTGCGGTAATATTGCGGT	GATTGCGGT	0/0	0/0	0/0	1/1	1/1	1/1	1/1	1/1	0/0	0/0	0/0	0/0	0/0	0/0	0/0	1/1	0/0	0/0	0/0	0/0	0/0	0/0	0/0	0/0	0/0	0/0	0/0	0/0	0/0	0/0	1/1	0/0	0/0	0/0	0/0	0/0	0/0	0/0	0/0	0/0	0/1	1/1
8018825	5804	5' Regulatory Region	SNP	A	C	0/0	0/0	0/0	1/1	0/1	./.	0/1	0/1	0/0	0/0	0/0	0/0	0/0	0/0	0/0	0/1	0/0	0/0	0/0	0/0	0/0	0/0	0/0	0/0	0/0	0/0	0/0	0/0	0/0	0/0	./.	0/0	0/0	0/0	0/0	0/0	0/0	0/0	0/0	0/0	0/1	0/1
8018826	5805	5' Regulatory Region	SNP	A	G	0/0	0/0	0/0	1/1	0/1	./.	0/1	0/1	0/0	0/0	0/0	0/0	0/0	0/0	0/0	0/1	0/0	0/0	0/0	0/0	0/0	0/0	0/0	0/0	0/0	0/0	0/0	0/0	0/0	0/0	./.	0/0	0/0	0/0	0/0	0/0	0/0	0/0	0/0	0/0	0/1	0/1
8018827	5806	5' Regulatory Region	INDEL	T	TGTG,TG	0/0	0/0	0/0	1/2	0/2	0/1	./.	./.	0/0	0/0	0/0	0/0	0/0	0/0	0/0	0/2	0/0	0/0	0/0	0/0	0/0	0/0	0/0	0/0	0/0	0/0	0/0	0/0	0/0	0/0	./.	0/0	0/0	0/0	0/0	0/0	0/0	0/0	0/0	0/0	0/0	0/1
8018861	5840	5' Regulatory Region	SNP	C	T	0/0	0/0	0/0	1/1	1/1	1/1	1/1	1/1	0/0	0/0	0/0	0/0	0/0	0/0	0/0	1/1	0/0	0/0	0/0	0/0	0/0	0/0	0/0	0/0	0/0	0/0	0/0	0/0	0/0	0/0	1/1	0/0	0/0	0/0	0/0	0/0	0/0	0/0	0/0	0/0	0/1	1/1
8018928	5907	5' Regulatory Region	SNP	G	A	0/0	0/0	0/0	0/0	0/0	0/0	0/0	0/0	0/0	0/0	0/0	0/0	0/0	0/0	0/0	0/0	1/1	0/0	0/0	0/0	0/0	0/0	0/0	0/0	0/0	0/0	0/0	0/0	0/0	0/0	0/0	0/0	0/0	0/0	0/0	0/0	0/0	0/0	0/0	0/0	0/0	0/0
8018951	5930	5' Regulatory Region	SNP	A	G	0/0	0/0	0/0	0/0	0/0	0/0	0/0	0/0	0/0	0/0	0/0	0/0	0/0	0/0	0/0	0/0	0/0	0/0	0/0	0/0	0/0	0/0	0/0	0/0	0/0	0/0	0/0	0/0	1/1	0/0	0/0	0/0	0/0	0/0	0/0	0/0	0/0	0/0	0/0	0/0	0/0	0/0
8018953	5932	5' Regulatory Region	SNP	T	G	0/0	0/0	0/0	1/1	1/1	1/1	1/1	1/1	0/0	0/0	0/0	0/0	0/0	0/0	0/0	1/1	0/0	0/0	0/0	0/0	0/0	0/0	0/0	0/0	0/0	0/0	0/0	0/0	0/0	0/0	1/1	0/0	0/0	0/0	0/0	0/0	0/0	0/0	0/0	0/0	1/1	1/1
8018984	5963	5' Regulatory Region	SNP	C	A	0/0	0/0	0/0	0/0	0/0	0/0	1/1	1/1	0/0	0/0	0/0	0/0	0/0	0/0	0/0	1/1	0/0	0/0	0/0	0/0	0/0	0/0	0/0	0/0	0/0	0/0	0/0	0/0	0/0	0/0	1/1	0/0	0/0	0/0	0/0	0/0	0/0	0/0	0/0	0/0	0/0	0/0
8019006	5985	5' Regulatory Region	SNP	G	A	1/1	0/0	0/0	0/0	0/0	0/0	0/0	0/0	0/0	1/1	1/1	0/0	0/0	0/0	0/0	0/0	0/0	0/0	1/1	0/0	1/1	0/0	0/0	0/0	1/1	1/1	0/0	0/0	0/0	0/0	0/0	0/0	0/0	0/0	0/0	0/0	0/0	0/0	0/0	0/0	0/0	0/0
8019055	6034	5' Regulatory Region	SNP	C	T	0/0	0/0	0/0	0/0	0/0	0/0	0/0	0/0	0/0	0/0	0/0	0/0	0/0	0/0	0/0	0/0	0/0	0/0	0/0	0/0	0/0	0/0	0/0	0/0	0/0	0/0	0/0	0/0	1/1	0/0	0/0	0/0	0/0	0/0	0/0	0/0	0/0	0/0	0/0	0/0	./.	./.
8019259	6238	5' Regulatory Region	SNP	T	A	0/0	0/0	0/0	1/1	1/1	0/0	0/0	0/0	0/0	0/0	0/0	0/0	0/0	0/0	0/0	0/0	0/0	0/0	0/0	0/0	0/0	0/0	0/0	0/0	0/0	0/0	0/0	0/0	0/0	0/0	0/0	0/0	0/0	0/0	0/0	0/0	0/0	0/0	0/0	0/0	./.	./.
8019322	6301	5' Regulatory Region	SNP	C	T	0/0	0/0	0/0	0/0	0/0	0/0	0/0	0/0	0/0	0/0	0/0	0/0	0/0	0/0	0/0	0/0	0/0	0/0	0/0	0/0	0/0	0/0	0/0	0/0	0/0	0/0	0/0	0/0	1/1	0/0	0/0	0/0	0/0	0/0	0/0	0/0	0/0	0/0	0/0	0/0	./.	./.
8019469	6448	5' Regulatory Region	SNP	T	G	0/0	0/0	0/0	1/1	1/1	1/1	1/1	1/1	0/0	0/0	0/0	0/0	0/0	0/0	0/0	1/1	0/0	0/0	0/0	0/0	0/0	0/0	0/0	0/0	0/0	0/0	0/0	0/0	0/0	0/0	0/1	0/0	0/0	0/0	0/0	0/0	0/0	0/0	0/0	0/0	./.	./.
8019481	6460	5' Regulatory Region	SNP	G	T	0/0	0/0	0/0	0/0	0/0	0/0	0/0	0/0	0/0	0/0	0/0	0/0	0/0	1/1	0/0	0/0	0/0	0/0	0/0	0/0	0/0	0/0	0/0	0/0	0/0	0/0	0/0	0/0	0/0	1/1	0/0	0/0	0/0	0/0	0/0	0/0	0/0	0/0	0/0	0/0	./.	./.
8019532	6511	5' Regulatory Region	SNP	A	G	0/0	0/0	0/0	1/1	1/1	1/1	1/1	1/1	0/0	0/0	0/0	0/0	0/0	0/0	0/0	1/1	1/1	0/0	0/0	0/0	0/0	0/0	0/0	0/0	0/0	0/0	0/0	0/0	1/1	0/0	1/1	0/0	0/0	0/0	0/0	0/0	0/0	0/0	0/0	0/0	./.	./.
8019574	6553	5' Regulatory Region	SNP	C	A	0/0	0/0	0/0	0/0	0/0	0/0	0/0	0/0	0/0	0/0	0/0	0/0	0/0	0/0	0/0	0/0	1/1	0/0	0/0	0/0	0/0	0/0	0/0	0/0	0/0	0/0	0/0	0/0	0/0	0/0	0/0	0/0	0/0	0/0	0/0	0/0	0/0	0/0	0/0	0/0	./.	./.
8019772	6751	5' Regulatory Region	SNP	T	C	0/0	0/0	0/0	1/1	1/1	1/1	0/0	0/0	0/0	0/0	0/0	0/0	0/0	0/0	0/0	0/0	0/0	0/0	0/0	0/0	0/0	0/0	0/0	0/0	0/0	0/0	0/0	0/0	0/0	0/0	0/0	0/0	0/0	0/0	0/0	0/0	0/0	0/0	0/0	0/0	./.	./.
8019961	6940	5' Regulatory Region	SNP	C	T	0/0	0/0	0/0	1/1	1/1	1/1	1/1	1/1	0/0	0/0	0/0	0/0	0/0	0/0	0/0	1/1	0/0	0/0	0/0	0/0	0/0	0/0	0/0	0/0	0/0	0/0	0/0	0/0	0/0	0/0	1/1	0/0	0/0	0/0	0/0	0/0	0/0	0/0	0/0	0/0	./.	./.
8019988	6967	5' Regulatory Region	SNP	C	G	0/0	0/0	0/0	1/1	1/1	1/1	0/0	0/0	0/0	0/0	0/0	0/0	0/0	0/0	0/0	0/0	0/0	0/0	0/0	0/0	0/0	0/0	0/0	0/0	0/0	0/0	0/0	0/0	0/0	0/0	0/0	0/0	0/0	0/0	0/0	0/0	0/0	0/0	0/0	0/0	./.	./.
8020068	7047	5' Regulatory Region	SNP	G	A	0/0	0/0	0/0	0/0	0/0	0/0	0/0	0/0	0/0	0/0	0/0	0/0	0/0	1/1	0/0	0/0	0/0	0/0	0/0	0/0	0/0	0/0	0/0	0/0	0/0	0/0	0/0	0/0	0/0	1/1	0/0	0/0	0/0	0/0	0/0	0/0	0/0	0/0	0/0	0/0	./.	./.
8020292	7271	5' Regulatory Region	SNP	C	T	0/0	0/0	0/0	0/0	0/0	0/0	0/0	0/0	0/0	0/0	0/0	0/0	0/0	0/0	0/0	0/0	0/1	0/0	0/0	0/0	0/0	0/0	0/0	0/0	0/0	0/0	0/0	0/0	0/0	0/0	0/0	0/0	0/0	0/0	0/0	0/0	0/0	0/0	0/0	0/0	./.	./.
8020293	7272	5' Regulatory Region	SNP	G	A	0/0	0/0	0/0	0/0	0/0	0/0	0/0	0/0	0/0	0/0	0/0	0/0	0/0	0/0	0/0	0/0	0/0	0/0	0/0	0/0	0/0	0/0	0/0	0/0	0/0	0/0	0/0	0/0	1/1	0/0	0/0	0/0	0/0	0/0	0/0	0/0	0/0	0/0	0/0	0/0	./.	./.
8020349	7328	5' Regulatory Region	SNP	G	A	0/0	0/0	0/0	0/0	0/0	0/0	0/0	0/0	0/0	0/0	0/0	0/0	0/0	0/0	0/0	0/0	0/0	0/0	0/0	0/0	0/0	0/0	0/0	0/0	0/0	0/0	0/0	0/0	1/1	0/0	0/0	0/0	0/0	0/0	0/0	0/0	0/0	0/0	0/0	0/0	./.	./.
8020913	7892	5' Regulatory Region	SNP	C	T	0/0	0/0	0/0	0/0	0/0	0/0	0/0	0/0	0/0	0/0	0/0	0/0	0/0	0/0	0/0	0/0	0/0	0/0	0/0	0/0	0/0	0/0	0/0	0/0	0/0	0/0	0/0	0/0	0/1	0/0	0/0	0/0	0/0	0/0	0/0	0/0	0/0	0/0	0/0	0/0	./.	./.
8020928	7907	5' Regulatory Region	SNP	A	G	0/0	0/0	0/0	0/0	0/0	0/0	0/0	0/0	0/0	0/0	0/0	0/0	0/0	0/0	0/0	0/0	1/1	0/0	0/0	0/0	0/0	0/0	0/0	0/0	0/0	0/0	0/0	0/0	0/0	0/0	0/0	0/0	0/0	0/0	0/0	0/0	0/0	0/0	0/0	0/0	./.	./.
8021067	8046	5' Regulatory Region	SNP	C	T	0/0	0/0	0/0	./.	./.	./.	./.	./.	0/0	0/0	0/0	0/0	0/0	0/0	0/0	./.	0/1	0/0	0/0	0/0	0/0	0/0	0/0	0/0	0/0	0/0	0/0	0/0	0/1	0/0	./.	0/0	0/0	0/0	0/0	0/0	0/0	0/0	0/0	0/0	./.	./.
8021149	8128	5' Regulatory Region	SNP	A	G	0/0	0/0	0/0	0/0	0/0	0/0	0/0	0/0	0/0	0/0	0/0	0/0	1/1	0/0	0/0	0/0	0/0	0/0	0/0	0/0	0/0	1/1	1/1	0/0	0/0	0/0	1/1	0/0	0/0	0/0	0/0	0/0	0/0	0/0	0/0	0/0	0/0	0/0	0/0	0/0	./.	./.
8021238	8217	5' Regulatory Region	SNP	C	A	0/0	0/0	0/0	0/0	0/0	0/0	0/0	0/0	0/0	0/0	0/0	0/0	0/0	0/0	0/0	0/0	0/0	0/0	0/0	0/0	0/0	0/0	0/0	0/0	0/0	0/0	0/0	0/0	1/1	0/0	0/0	0/0	0/0	0/0	0/0	0/0	0/0	0/0	0/0	0/0	./.	./.
8021342	8321	5' Regulatory Region	SNP	C	T	0/0	0/0	0/0	1/1	0/1	1/1	0/0	0/0	0/0	0/0	0/0	0/0	0/0	0/0	0/0	0/0	0/0	0/0	0/0	0/0	0/0	0/0	0/0	0/0	0/0	0/0	0/0	0/0	0/0	0/0	0/0	0/0	0/0	0/0	0/0	0/0	0/0	0/0	0/0	0/0	./.	./.
8021350	8329	5' Regulatory Region	SNP	C	T	0/0	0/0	0/0	1/1	1/1	1/1	1/1	1/1	0/0	0/0	0/0	0/0	0/0	0/0	0/0	1/1	0/0	0/0	0/0	0/0	0/0	0/0	0/0	0/0	0/0	0/0	0/0	0/0	1/1	0/0	1/1	0/0	0/0	0/0	0/0	0/0	0/0	0/0	0/0	0/0	./.	./.
8021353	8332	5' Regulatory Region	SNP	G	C	0/0	0/0	0/0	0/0	0/0	0/0	0/0	0/0	0/0	0/0	0/0	0/0	0/0	0/0	0/0	0/0	1/1	0/0	0/0	0/0	0/0	0/0	0/0	0/0	0/0	0/0	0/0	0/0	0/0	0/0	0/0	0/0	0/0	0/0	0/0	0/0	0/0	0/0	0/0	0/0	./.	./.
8021359	8338	5' Regulatory Region	SNP	C	T	0/0	0/0	0/0	1/1	1/1	1/1	1/1	1/1	0/0	0/0	0/0	0/0	0/0	0/0	0/0	1/1	0/0	0/0	0/0	0/0	0/0	0/0	0/0	0/0	0/0	0/0	0/0	0/0	1/1	0/0	1/1	0/0	0/0	0/0	0/0	0/0	0/0	0/0	0/0	0/0	./.	./.
8021382	8361	5' Regulatory Region	SNP	C	T	0/0	0/0	0/0	0/0	0/0	0/0	0/0	0/0	0/0	0/0	0/0	0/0	0/0	0/0	0/0	0/0	0/0	0/0	0/0	0/0	0/0	0/0	0/0	0/0	0/0	0/0	0/0	0/0	1/1	0/0	0/0	0/0	0/0	0/0	0/0	0/0	0/0	0/0	0/0	0/0	./.	./.
8021414	8393	5' Regulatory Region	SNP	A	T	0/0	0/0	0/0	1/1	0/1	1/1	1/1	1/1	0/0	0/0	0/0	0/0	0/0	0/0	0/0	1/1	1/1	0/0	0/0	0/0	0/0	0/0	0/0	0/0	0/0	0/0	0/0	0/0	1/1	0/0	1/1	0/0	0/0	0/0	0/0	0/0	0/0	0/0	0/0	0/0	./.	./.
8021426	8405	5' Regulatory Region	SNP	C	T	0/0	0/0	0/0	0/0	0/0	0/0	0/0	0/0	0/0	0/0	0/0	0/0	0/0	0/0	0/0	0/0	1/1	0/0	0/0	0/0	0/0	0/0	0/0	0/0	0/0	0/0	0/0	0/0	1/1	0/0	0/0	0/0	0/0	0/0	0/0	0/0	0/0	0/0	0/0	0/0	./.	./.
8021437	8416	5' Regulatory Region	SNP	G	A	0/0	0/0	0/0	0/0	0/0	0/0	1/1	1/1	0/0	0/0	0/0	0/0	0/0	0/0	0/0	1/1	0/0	0/0	0/0	0/0	0/0	0/0	0/0	0/0	0/0	0/0	0/0	0/0	0/0	0/0	1/1	0/0	0/0	0/0	0/0	0/0	0/0	0/0	0/0	0/0	./.	./.
8021455	8434	5' Regulatory Region	SNP	G	A	0/0	0/0	0/0	1/1	1/1	1/1	1/1	1/1	0/0	0/0	0/0	0/0	0/0	0/0	0/0	1/1	0/0	0/0	0/0	0/0	0/0	0/0	0/0	0/0	0/0	0/0	0/0	0/0	0/0	0/0	1/1	0/0	0/0	0/0	0/0	0/0	0/0	0/0	0/0	0/0	./.	./.
8021465	8444	5' Regulatory Region	SNP	A	C	0/0	0/0	0/0	1/1	1/1	1/1	1/1	1/1	0/0	0/0	0/0	0/0	0/0	0/0	0/0	1/1	1/1	0/0	0/0	0/0	0/0	0/0	0/0	0/0	0/0	0/0	0/0	0/0	1/1	0/0	1/1	0/0	0/0	0/0	0/0	0/0	0/0	0/0	0/0	0/0	./.	./.
8021471	8450	5' Regulatory Region	SNP	G	A	0/0	0/0	0/0	1/1	1/1	1/1	1/1	1/1	0/0	0/0	0/0	0/0	0/0	0/0	0/0	1/1	0/0	0/0	0/0	0/0	0/0	0/0	0/0	0/0	0/0	0/0	0/0	0/0	0/0	0/0	1/1	0/0	0/0	0/0	0/0	0/0	0/0	0/0	0/0	0/0	./.	./.
8021477	8456	5' Regulatory Region	SNP	A	G	0/0	0/0	0/0	1/1	0/1	0/1	0/1	0/1	0/0	0/0	0/0	0/0	0/0	0/0	0/0	0/1	./.	0/0	0/0	0/0	0/0	0/0	0/0	0/0	0/0	0/0	0/0	0/0	0/1	0/0	0/1	0/0	0/0	0/0	0/0	0/0	0/0	0/0	0/0	0/0	./.	./.
8021478	8457	5' Regulatory Region	SNP	A	G	0/0	0/0	0/0	1/1	0/1	1/1	0/1	0/1	0/0	0/0	0/0	0/0	0/0	0/0	0/0	0/1	./.	0/0	0/0	0/0	0/0	0/0	0/0	0/0	0/0	0/0	0/0	0/0	0/1	0/0	0/1	0/0	0/0	0/0	0/0	0/0	0/0	0/0	0/0	0/0	./.	./.
8021492	8471	5' Regulatory Region	SNP	A	G	0/0	0/0	0/0	1/1	0/1	1/1	1/1	1/1	0/0	0/0	0/0	0/0	0/0	0/0	0/0	1/1	1/1	0/0	0/0	0/0	0/0	0/0	0/0	0/0	0/0	0/0	0/0	0/0	1/1	0/0	1/1	0/0	0/0	0/0	0/0	0/0	0/0	0/0	0/0	0/0	./.	./.
8021564	8543	5' Regulatory Region	SNP	C	T	0/0	0/0	0/0	0/0	0/0	0/0	0/0	0/0	0/0	0/0	0/0	0/0	0/0	0/0	0/0	0/0	0/0	0/0	1/1	0/0	0/0	0/0	0/0	0/0	0/0	0/0	0/0	0/0	0/0	0/0	0/0	0/0	0/0	0/0	0/0	0/0	0/0	0/0	0/0	0/0	./.	./.
8021588	8567	5' Regulatory Region	SNP	C	T	0/0	0/0	0/0	0/0	0/0	0/0	0/0	0/0	0/0	0/0	0/0	0/0	0/0	0/0	0/0	0/0	1/1	0/0	0/0	0/0	0/0	0/0	0/0	0/0	0/0	0/0	0/0	0/0	1/1	0/0	0/0	0/0	0/0	0/0	0/0	0/0	0/0	0/0	0/0	0/0	./.	./.
8021784	8763	5' Regulatory Region	INDEL	AGT	AGTTTAAAACTTTTTGGGT	0/0	0/0	0/0	1/1	1/1	0/1	0/1	0/1	0/0	0/0	0/0	0/0	0/0	0/0	0/0	0/1	0/1	0/0	0/0	0/0	0/0	0/0	0/0	0/0	0/0	0/0	0/0	0/0	./.	0/0	0/1	0/0	0/0	0/0	0/0	0/0	0/0	0/0	0/0	0/0	./.	./.
8022042	9021	5' Regulatory Region	SNP	G	T	0/0	0/0	0/0	0/0	0/0	0/0	0/0	0/0	0/0	0/0	0/0	0/0	0/0	0/0	0/0	0/0	0/0	0/0	0/0	0/0	0/0	0/0	0/0	0/0	0/0	0/0	0/0	0/0	1/1	0/0	0/0	0/0	0/0	0/0	0/0	0/0	0/0	0/0	0/0	0/0	./.	./.
8022060	9039	5' Regulatory Region	INDEL	AA	AAA	./.	0/0	0/0	./.	./.	./.	./.	0/1	0/0	./.	./.	0/0	0/1	./.	0/0	./.	./.	0/0	./.	0/0	./.	./.	./.	0/0	./.	./.	0/1	0/0	./.	./.	./.	0/0	0/0	0/0	0/0	0/0	0/0	0/0	0/0	0/0	./.	./.
8022106	9085	5' Regulatory Region	SNP	G	A	0/0	0/0	0/0	1/1	1/1	1/1	1/1	1/1	0/0	0/0	0/0	0/0	0/0	0/0	0/0	0/1	0/1	0/0	0/0	0/0	0/0	0/0	0/0	0/0	0/0	0/0	0/0	0/0	1/1	0/0	1/1	0/0	0/0	0/0	0/0	0/0	0/0	0/0	0/0	0/0	./.	./.
8022116	9095	5' Regulatory Region	SNP	C	T	0/0	0/0	0/0	0/1	0/0	0/1	0/1	0/0	0/0	0/0	0/0	0/0	0/0	0/0	0/0	0/1	0/1	0/0	0/0	0/0	0/0	0/0	0/0	0/0	0/0	0/0	0/0	0/0	0/0	0/0	0/0	0/0	0/0	0/0	0/0	0/0	0/0	0/0	0/0	0/0	./.	./.
8022133	9112	5' Regulatory Region	SNP	T	C	0/0	0/0	0/0	0/0	0/0	0/0	0/0	0/0	0/0	0/0	0/0	0/0	0/0	0/0	0/0	0/0	0/0	0/0	0/0	0/0	0/0	0/0	0/0	0/0	0/0	0/0	0/0	0/0	0/1	0/0	0/0	0/0	0/0	0/0	0/0	0/0	0/0	0/0	0/0	0/0	./.	./.
8022134	9113	5' Regulatory Region	SNP	G	T	0/0	0/0	0/0	0/0	0/0	0/0	0/0	0/0	0/0	0/0	0/0	0/0	0/0	0/0	0/0	0/0	0/0	0/0	0/0	0/0	0/0	0/0	0/0	0/0	0/0	0/0	0/0	0/0	0/1	0/0	0/0	0/0	0/0	0/0	0/0	0/0	0/0	0/0	0/0	0/0	./.	./.
8022135	9114	5' Regulatory Region	SNP	A	G	0/0	0/0	0/0	0/0	0/0	0/0	0/0	0/0	0/0	0/0	0/0	0/0	0/0	0/0	0/0	0/0	0/0	0/0	0/0	0/0	0/0	0/0	0/0	0/0	0/0	0/0	0/0	0/0	0/1	0/0	0/0	0/0	0/0	0/0	0/0	0/0	0/0	0/0	0/0	0/0	./.	./.
8022142	9121	5' Regulatory Region	SNP	G	T	0/0	0/0	0/0	0/0	0/0	0/0	0/0	0/0	0/0	0/0	0/0	0/0	0/0	0/0	0/0	0/0	0/0	0/0	0/0	0/0	0/0	0/0	0/0	0/0	0/0	0/0	0/0	0/0	0/1	0/0	0/0	0/0	0/0	0/0	0/0	0/0	0/0	0/0	0/0	0/0	./.	./.
8022193	9172	5' Regulatory Region	SNP	C	A	0/0	0/0	0/0	0/0	0/0	0/0	0/0	0/0	0/0	0/0	0/0	0/0	0/0	0/0	0/0	0/0	1/1	0/0	0/0	0/0	0/0	0/0	0/0	0/0	0/0	0/0	0/0	0/0	1/1	0/0	0/0	0/0	0/0	0/0	0/0	0/0	0/0	0/0	0/0	0/0	./.	./.
8022204	9183	5' Regulatory Region	INDEL	CAAAAAAA	CAAAAAAAA	0/0	0/0	0/0	1/1	1/1	1/1	1/1	1/1	0/0	0/0	0/0	0/0	0/0	0/0	0/0	1/1	0/0	0/0	0/0	0/0	0/0	0/0	0/0	0/0	0/0	0/0	0/0	0/0	0/0	0/0	1/1	0/0	0/0	0/0	0/0	0/0	0/0	0/0	0/0	0/0	./.	./.
8022232	9211	5' Regulatory Region	SNP	C	T	0/0	0/0	0/0	1/1	1/1	1/1	1/1	1/1	0/0	0/0	0/0	0/0	0/0	0/0	0/0	1/1	0/0	0/0	0/0	0/0	0/0	0/0	0/0	0/0	0/0	0/0	0/0	0/0	0/0	0/0	1/1	0/0	0/0	0/0	0/0	0/0	0/0	0/0	0/0	0/0	./.	./.
8022313	9292	5' Regulatory Region	INDEL	TCGAAGATAA	T	0/0	0/0	0/0	0/0	0/0	0/0	0/0	0/0	0/0	0/0	0/0	0/0	0/0	0/0	0/0	0/0	1/1	0/0	0/0	0/0	0/0	0/0	0/0	0/0	0/0	0/0	0/0	0/0	1/1	0/0	0/0	0/0	0/0	0/0	0/0	0/0	0/0	0/0	0/0	0/0	./.	./.
8022346	9325	5' Regulatory Region	SNP	C	T	0/0	0/0	0/0	1/1	1/1	1/1	1/1	1/1	0/0	0/0	0/0	0/0	0/0	0/0	0/0	1/1	0/0	0/0	0/0	0/0	0/0	0/0	0/0	0/0	0/0	0/0	0/0	0/0	0/0	0/0	1/1	0/0	0/0	0/0	0/0	0/0	0/0	0/0	0/0	0/0	./.	./.
8022353	9332	5' Regulatory Region	SNP	C	T	0/0	0/0	0/0	1/1	1/1	1/1	1/1	1/1	0/0	0/0	0/0	0/0	0/0	0/0	0/0	1/1	0/0	0/0	0/0	0/1	0/0	0/0	0/0	0/0	0/0	0/0	0/0	0/0	0/0	0/0	1/1	0/0	0/0	0/0	0/0	0/0	0/0	0/0	0/0	0/0	./.	./.
8022367	9346	5' Regulatory Region	SNP	G	A	0/0	0/0	0/0	0/0	0/0	0/0	1/1	1/1	0/0	0/0	0/0	0/0	0/0	0/0	0/0	1/1	0/0	0/0	0/0	0/0	0/0	0/0	0/0	0/0	0/0	0/0	0/0	0/0	0/0	0/0	1/1	0/0	0/0	0/0	0/0	0/0	0/0	0/0	0/0	0/0	./.	./.
8022369	9348	5' Regulatory Region	SNP	T	C	0/0	0/0	0/0	1/1	1/1	1/1	1/1	1/1	0/0	0/0	0/0	0/0	0/0	0/0	0/0	1/1	0/0	0/0	0/0	0/0	0/0	0/0	0/0	0/0	0/0	0/0	0/0	0/0	0/0	0/0	1/1	0/0	0/0	0/0	0/0	0/0	0/0	0/0	0/0	0/0	./.	./.
8022376	9355	5' Regulatory Region	SNP	G	A	0/0	0/0	0/0	1/1	1/1	1/1	1/1	1/1	0/0	0/0	0/0	0/0	0/0	0/0	0/0	1/1	0/0	0/0	0/0	0/0	0/0	0/0	0/0	0/0	0/0	0/0	0/0	0/0	0/0	0/0	1/1	0/0	0/0	0/0	0/0	0/0	0/0	0/0	0/0	0/0	./.	./.
8022391	9370	5' Regulatory Region	SNP	T	C	0/0	0/0	0/0	1/1	1/1	1/1	1/1	1/1	0/0	0/0	0/0	0/0	0/0	0/0	0/0	1/1	1/1	0/0	0/0	0/0	0/0	0/0	0/0	0/0	0/0	0/0	0/0	0/0	1/1	0/0	1/1	0/0	0/0	0/0	0/0	0/0	0/0	0/0	0/0	0/0	./.	./.
8022415	9394	5' Regulatory Region	SNP	G	A	0/0	0/0	0/0	1/1	1/1	1/1	1/1	1/1	0/0	0/0	0/0	0/0	0/0	0/0	0/0	1/1	0/0	0/0	0/0	0/0	0/0	0/0	0/0	0/0	0/0	0/0	0/0	0/0	0/0	0/0	1/1	0/0	0/0	0/0	0/0	0/0	0/0	0/0	0/0	0/0	./.	./.
8022441	9420	5' Regulatory Region	SNP	C	T	0/0	0/0	0/0	0/0	0/0	0/0	0/0	0/0	0/0	0/0	0/0	0/0	0/0	1/1	0/0	0/0	0/0	0/0	0/0	0/0	0/0	0/0	0/0	0/0	0/0	0/0	0/0	0/0	0/0	1/1	0/0	0/0	0/0	0/0	0/0	0/0	0/0	0/0	0/0	0/0	./.	./.
8022454	9433	5' Regulatory Region	SNP	T	C	0/0	0/0	0/0	1/1	1/1	1/1	1/1	1/1	0/0	0/0	0/0	0/0	0/0	0/0	0/0	1/1	0/0	0/0	0/0	0/0	0/0	0/0	0/0	0/0	0/0	0/0	0/0	0/0	0/0	0/0	1/1	0/0	0/0	0/0	0/0	0/0	0/0	0/0	0/0	0/0	./.	./.
8022517	9496	5' Regulatory Region	SNP	T	C	0/0	0/0	0/0	1/1	1/1	1/1	1/1	1/1	0/0	0/0	0/0	0/0	0/0	0/0	0/0	1/1	1/1	0/0	0/0	0/0	0/0	0/0	0/0	0/0	0/0	0/0	0/0	0/0	1/1	0/0	1/1	0/0	0/0	0/0	0/0	0/0	0/0	0/0	0/0	0/0	./.	./.
8022535	9514	5' Regulatory Region	SNP	T	C	0/0	0/0	0/0	1/1	0/1	1/1	1/1	1/1	0/0	0/0	0/0	0/0	0/0	0/0	0/0	1/1	0/0	0/0	0/0	0/0	0/0	0/0	0/0	0/0	0/0	0/0	0/0	0/0	0/0	0/0	1/1	0/0	0/0	0/0	0/0	0/0	0/0	0/0	0/0	0/0	./.	./.
8022569	9548	5' Regulatory Region	INDEL	ACCAG	A	0/0	0/0	0/0	0/0	0/0	0/0	0/0	0/0	0/0	0/0	0/0	0/0	0/0	0/0	0/0	0/0	1/1	0/0	0/0	0/0	0/0	0/0	0/0	0/0	0/0	0/0	0/0	0/0	1/1	0/0	0/0	0/0	0/0	0/0	0/0	0/0	0/0	0/0	0/0	0/0	./.	./.
8022592	9571	5' Regulatory Region	SNP	G	C	0/0	0/0	0/0	1/1	1/1	1/1	1/1	1/1	0/1	0/0	0/0	0/0	0/0	0/0	0/0	1/1	0/0	0/0	0/0	0/0	0/0	0/0	0/0	0/0	0/0	0/0	0/0	0/0	0/0	0/0	1/1	0/0	0/0	0/0	0/0	0/0	0/0	0/0	0/0	0/0	./.	./.
8022614	9593	5' Regulatory Region	SNP	G	C	0/0	0/0	0/0	1/1	1/1	1/1	1/1	1/1	0/0	0/0	0/0	0/0	0/0	0/0	0/0	1/1	0/0	0/0	0/0	0/0	0/0	0/0	0/0	0/0	0/0	0/0	0/0	0/0	0/0	0/0	1/1	0/0	0/0	0/0	0/0	0/0	0/0	0/0	0/0	0/0	./.	./.
8022632	9611	5' Regulatory Region	SNP	A	G	0/0	0/0	0/0	1/1	1/1	1/1	1/1	1/1	0/1	0/0	0/0	0/0	0/0	0/0	0/0	1/1	0/0	0/0	0/0	0/0	0/0	0/0	0/0	0/0	0/0	0/0	0/0	0/0	0/0	0/0	1/1	0/0	0/0	0/0	0/0	0/0	0/0	0/0	0/0	0/0	./.	./.
8022639	9618	5' Regulatory Region	SNP	C	T	0/0	0/0	0/0	1/1	1/1	1/1	1/1	1/1	0/0	0/0	0/0	0/0	0/0	0/0	0/0	1/1	1/1	0/0	0/0	0/0	0/0	0/0	0/0	0/0	0/0	0/0	0/0	0/0	1/1	0/0	1/1	0/0	0/0	0/0	0/0	0/0	0/0	0/0	0/0	0/0	./.	./.
8022647	9626	5' Regulatory Region	SNP	A	C	0/0	0/0	0/0	1/1	1/1	1/1	1/1	1/1	0/0	0/0	0/0	0/0	0/0	0/0	0/0	1/1	0/0	0/0	0/0	0/0	0/0	0/0	0/0	0/0	0/0	0/0	0/0	0/0	0/0	0/0	1/1	0/0	0/0	0/0	0/0	0/0	0/0	0/0	0/0	0/0	./.	./.
8022652	9631	5' Regulatory Region	SNP	C	A	0/0	0/0	0/0	1/1	1/1	1/1	0/0	0/0	0/0	0/0	0/0	0/0	0/0	0/0	0/0	0/0	0/0	0/0	0/0	0/0	0/0	0/0	0/0	0/0	0/0	0/0	0/0	0/0	0/0	0/0	0/0	0/0	0/0	0/0	0/0	0/0	0/0	0/0	0/0	0/0	./.	./.
8022663	9642	5' Regulatory Region	SNP	G	A	0/0	0/0	0/0	1/1	1/1	1/1	1/1	1/1	0/0	0/0	0/0	0/0	0/0	0/0	0/0	1/1	0/0	0/0	0/0	0/0	0/0	0/0	0/0	0/0	0/0	0/0	0/0	0/0	0/0	0/0	1/1	0/0	0/0	0/0	0/0	0/0	0/0	0/0	0/0	0/0	./.	./.
8022815	9794	5' Regulatory Region	SNP	T	C	0/0	0/0	0/0	1/1	1/1	1/1	1/1	1/1	0/0	0/0	0/0	0/0	0/0	0/0	0/0	1/1	0/0	0/0	0/0	0/0	0/0	0/0	0/0	0/0	0/0	0/0	0/0	0/0	0/0	0/0	1/1	0/0	0/0	0/0	0/0	0/0	0/0	0/0	0/0	0/0	./.	./.
8022825	9804	5' Regulatory Region	SNP	T	G	0/0	0/0	0/0	0/0	0/0	0/0	0/0	0/0	0/0	0/0	0/0	0/0	0/0	0/0	0/0	0/0	0/0	0/0	0/0	0/0	0/0	0/0	0/0	0/0	0/0	0/0	0/0	0/0	1/1	0/0	0/0	0/0	0/0	0/0	0/0	0/0	0/0	0/0	0/0	0/0	0/0	0/0
8022840	9819	5' Regulatory Region	SNP	G	T	0/0	0/0	0/0	1/1	1/1	1/1	1/1	1/1	0/0	0/0	0/0	0/0	0/0	0/0	0/0	1/1	0/0	0/0	0/0	0/0	0/0	0/0	0/0	0/0	0/0	0/0	0/0	0/0	0/0	0/0	1/1	0/0	0/0	0/0	0/0	0/0	0/0	0/0	0/0	0/0	1/1	1/1
8022922	9901	5' Regulatory Region	SNP	C	T	0/0	0/0	0/0	0/0	0/0	0/0	1/1	1/1	0/0	0/0	0/0	0/0	0/0	0/0	0/0	1/1	0/0	0/0	0/0	0/0	0/0	0/0	0/0	0/0	0/0	0/0	0/0	0/0	0/0	0/0	1/1	0/0	0/0	0/0	0/0	0/0	0/0	0/0	0/0	0/0	0/0	0/0
8022929	9908	5' Regulatory Region	SNP	T	C	0/0	0/0	0/0	0/0	0/0	0/0	1/1	1/1	0/0	0/0	0/0	0/0	0/0	0/0	0/0	1/1	0/0	0/0	0/0	0/0	0/0	0/0	0/0	0/0	0/0	0/0	0/0	0/0	0/0	0/0	1/1	0/0	0/0	0/0	0/0	0/0	0/0	0/0	0/0	0/0	0/0	0/0
8022999	9978	5' Regulatory Region	SNP	T	C	0/0	0/0	0/0	1/1	1/1	1/1	1/1	1/1	0/0	0/0	0/0	0/0	0/0	0/0	0/0	1/1	1/1	0/0	0/0	0/0	0/0	0/0	0/0	0/0	0/0	0/0	0/0	0/0	1/1	0/0	1/1	0/0	0/0	0/0	0/0	0/0	0/0	0/0	0/0	0/0	1/1	1/1
8023307	10286	5' Regulatory Region	INDEL	ATTT	ATTTT	0/0	0/0	0/0	0/0	0/0	1/1	1/1	1/1	0/0	0/0	0/0	0/0	0/0	0/0	0/0	1/1	0/0	0/0	0/0	0/0	0/0	0/0	0/0	0/0	0/0	0/0	0/0	0/0	0/0	0/0	1/1	0/0	0/0	0/0	0/0	0/0	0/0	0/0	0/0	0/0	0/0	0/0
8023360	10339	5' Regulatory Region	SNP	T	C	0/0	0/0	0/0	0/0	0/0	0/0	0/0	0/0	0/0	0/0	0/0	0/0	1/1	0/0	0/0	0/0	0/0	0/0	0/0	0/0	0/0	1/1	1/1	0/0	0/0	0/0	1/1	0/0	0/0	0/0	0/0	0/0	0/0	0/0	0/0	0/0	0/0	0/0	0/0	0/0	0/0	0/0
8023401	10380	5' Regulatory Region	SNP	T	C	0/0	0/0	0/0	0/0	0/0	1/1	1/1	1/1	0/0	0/0	0/0	0/0	0/0	0/0	0/0	1/1	0/0	0/0	0/0	0/0	0/0	0/0	0/0	0/0	0/0	0/0	0/0	0/0	0/0	0/0	1/1	0/0	0/0	0/0	0/0	0/0	0/0	0/0	0/0	0/0	0/0	0/0
8023431	10410	5' Regulatory Region	SNP	G	A	0/0	0/0	0/0	0/0	0/0	1/1	1/1	1/1	0/0	0/0	0/0	0/0	0/0	0/0	0/0	1/1	0/0	0/0	0/0	0/0	0/0	0/0	0/0	0/0	0/0	0/0	0/0	0/0	0/0	0/0	1/1	0/0	0/0	0/0	0/0	0/0	0/0	0/0	0/0	0/0	0/0	0/0
8023654	10633	5' UTR	SNP	C	T	1/1	0/0	0/0	1/1	1/1	1/1	1/1	1/1	0/0	1/1	1/1	0/0	1/1	1/1	0/0	1/1	1/1	0/0	1/1	0/0	1/1	1/1	1/1	0/0	1/1	1/1	1/1	0/0	1/1	1/1	1/1	0/0	0/0	0/0	0/0	0/0	0/0	0/0	0/0	0/0	1/1	1/1
8023734	10713	5' UTR	INDEL	GT	GTT	0/0	0/0	0/0	0/0	0/0	1/1	1/1	1/1	0/0	0/0	0/0	0/0	0/0	0/0	0/0	1/1	0/0	0/0	0/0	0/0	0/0	0/0	0/0	0/0	0/0	0/0	0/0	0/0	0/0	0/0	1/1	0/0	0/0	0/0	0/0	0/0	0/0	0/0	0/0	0/0	0/0	0/0
8024067	11046	Intron 1	SNP	C	G	1/1	0/0	0/0	1/1	1/1	0/0	0/0	0/0	0/1	1/1	1/1	0/0	1/1	1/1	0/0	0/0	0/0	0/0	1/1	0/0	1/1	1/1	1/1	0/0	1/1	1/1	1/1	0/0	0/0	1/1	0/0	0/0	0/0	0/0	0/0	0/0	0/0	0/0	0/0	0/0	1/1	1/1
8024312	11291	Intron 2	INDEL	ACTAAAGCCTAAAGC	ACTAAAGC	0/0	0/0	0/0	1/1	1/1	0/0	0/0	0/0	0/1	0/0	0/0	0/0	0/0	0/0	0/0	0/0	0/0	0/0	0/0	0/0	0/0	0/0	0/0	0/0	0/0	0/0	0/0	0/0	0/0	0/0	0/0	0/0	0/0	0/0	0/0	0/0	0/0	0/0	0/0	0/0	1/1	1/1
8024320	11299	Intron 2	SNP	C	T	0/0	0/0	0/0	0/1	0/1	0/0	0/0	0/0	0/0	0/0	0/0	0/0	0/0	0/0	0/0	0/0	0/0	0/0	0/0	0/0	0/0	0/0	0/0	0/0	0/0	0/0	0/0	0/0	0/0	0/0	0/0	0/0	0/0	0/0	0/0	0/0	0/0	0/0	0/0	0/0	0/1	0/1
8024361	11340	Intron 2	SNP	T	C	1/1	0/0	0/0	1/1	1/1	0/0	0/0	0/0	0/1	1/1	1/1	0/0	1/1	1/1	0/0	0/0	0/0	0/0	1/1	0/0	1/1	1/1	1/1	0/0	1/1	0/1	1/1	0/0	0/0	1/1	0/0	0/0	0/0	0/0	0/0	0/0	0/0	0/0	0/0	0/0	1/1	0/1
8024367	11346	Intron 2	INDEL	C	CTG	0/0	0/0	0/0	0/0	0/0	1/1	1/1	1/1	0/0	0/0	0/0	0/0	0/0	0/0	0/0	1/1	1/1	0/0	0/0	0/0	0/0	0/0	0/0	0/0	0/0	0/0	0/0	0/0	1/1	0/0	1/1	0/0	0/0	0/0	0/0	0/0	0/0	0/0	0/0	0/0	0/0	0/0
8024368	11347	Intron 2	INDEL	A	AGA	0/0	0/0	0/0	0/0	0/0	1/1	1/1	1/1	0/0	0/0	0/0	0/0	0/0	0/0	0/0	1/1	1/1	0/0	0/0	0/0	0/0	0/0	0/0	0/0	0/0	0/0	0/0	0/0	1/1	0/0	1/1	0/0	0/0	0/0	0/0	0/0	0/0	0/0	0/0	0/0	0/0	0/0
8024445	11424	Intron 3	SNP	C	T	0/0	0/0	0/0	0/0	0/0	1/1	1/1	1/1	0/0	0/0	0/0	0/0	0/0	0/0	0/0	1/1	0/0	0/0	0/0	0/0	0/0	0/0	0/0	0/0	0/0	0/0	0/0	0/0	0/0	0/0	1/1	0/0	0/0	0/0	0/0	0/0	0/0	0/0	0/0	0/0	0/0	0/0
8024676	11655	Intron 3	SNP	A	T	1/1	0/0	0/0	1/1	1/1	0/0	0/0	0/0	0/0	1/1	1/1	0/0	1/1	1/1	0/0	0/0	0/0	0/0	1/1	0/0	1/1	1/1	1/1	0/0	1/1	1/1	1/1	0/0	0/0	1/1	0/0	0/0	0/0	0/0	0/0	0/0	0/0	0/0	0/0	0/0	1/1	1/1
8024954	11933	Intron 3	SNP	A	G	0/0	0/0	0/0	0/0	0/0	1/1	1/1	1/1	0/0	0/0	0/0	0/0	0/0	0/0	0/0	1/1	1/1	0/0	0/0	0/0	0/0	0/0	0/0	0/0	0/0	0/0	0/0	0/0	1/1	0/0	1/1	0/0	0/0	0/0	0/0	0/0	0/0	0/0	0/0	0/0	0/0	0/0
8024958	11937	Intron 3	INDEL	CATA	CA	0/0	0/0	0/0	0/0	0/0	0/0	0/0	0/0	0/0	0/0	0/0	0/0	0/0	0/0	0/0	0/0	0/0	0/0	0/0	0/0	0/0	0/0	0/0	0/0	0/0	0/0	0/0	0/0	1/1	0/0	0/0	0/0	0/0	0/0	0/0	0/0	0/0	0/0	0/0	0/0	0/0	0/0
8025064	12043	Intron 3	INDEL	TAA	TA	0/0	0/0	0/0	0/0	0/0	0/0	0/0	0/0	0/0	0/0	0/0	0/0	0/0	0/0	0/0	0/0	0/1	0/0	0/0	0/0	0/0	0/0	0/0	0/0	0/0	0/0	0/0	0/0	1/1	0/0	0/0	0/0	0/0	0/0	0/0	0/0	0/0	0/0	0/0	0/0	0/0	0/0
8025229	12208	Intron 3	SNP	C	A	0/0	0/0	0/0	1/1	1/1	0/0	0/0	0/0	0/0	0/0	0/0	0/0	0/0	0/0	0/0	0/0	0/0	0/0	0/0	0/0	0/0	0/0	0/0	0/0	0/0	0/0	0/0	0/0	0/0	0/0	0/0	0/0	0/0	0/0	0/0	0/0	0/0	0/0	0/0	0/0	1/1	1/1
8025268	12247	Intron 3	SNP	A	T	0/0	0/0	0/0	0/0	0/0	0/0	0/0	0/0	0/0	0/0	0/0	0/0	0/0	0/0	0/0	0/0	1/1	0/0	0/0	0/0	0/0	0/0	0/0	0/0	0/0	0/0	0/0	0/0	1/1	0/0	0/0	0/0	0/0	0/0	0/0	0/0	0/0	0/0	0/0	0/0	0/0	0/0
8025275	12254	Intron 3	INDEL	CCATAAAAG	C	0/0	0/0	0/0	0/0	0/0	0/0	0/0	0/0	0/0	0/0	0/0	0/0	1/1	0/0	0/0	0/0	0/0	0/0	0/0	0/0	0/0	1/1	1/1	0/0	0/0	0/0	0/1	0/0	0/0	0/0	0/0	0/0	0/0	0/0	0/0	0/0	0/0	0/0	0/0	0/0	0/0	0/0
8025278	12257	Intron 3	SNP	T	G	0/0	0/0	0/0	0/0	0/0	0/0	0/0	0/0	0/0	0/0	0/0	0/0	1/1	0/0	0/0	0/0	0/0	0/0	0/0	0/0	0/0	./.	0/1	0/0	0/0	0/0	./.	0/0	0/0	0/0	0/0	0/0	0/0	0/0	0/0	0/0	0/0	0/0	0/0	0/0	0/0	0/0
8025283	12262	Intron 3	INDEL	GA	GACA	0/0	0/0	0/0	0/0	0/0	0/0	0/0	0/0	0/0	0/0	0/0	0/0	0/1	0/0	0/0	0/0	0/0	0/0	0/0	0/0	0/0	0/1	./.	0/0	0/0	0/0	0/1	0/0	0/0	0/0	0/0	0/0	0/0	0/0	0/0	0/0	0/0	0/0	0/0	0/0	0/0	0/0
8025397	12376	Intron 3	SNP	G	A	0/0	0/0	0/0	0/0	0/0	1/1	1/1	1/1	0/0	0/0	0/0	0/0	0/0	0/0	0/0	1/1	0/0	0/0	0/0	0/0	0/0	0/0	0/0	0/0	0/0	0/0	0/0	0/0	0/0	0/0	1/1	0/0	0/0	0/0	0/0	0/0	0/0	0/0	0/0	0/0	0/0	0/0
8025432	12411	Intron 3	SNP	T	G	0/0	0/0	0/0	0/0	0/0	0/0	0/0	0/0	0/0	0/0	0/0	0/0	0/0	0/0	0/0	0/0	1/1	0/0	0/0	0/0	0/0	0/0	0/0	0/0	0/0	0/0	0/0	0/0	1/1	0/0	0/0	0/0	0/0	0/0	0/0	0/0	0/0	0/0	0/0	0/0	0/0	0/0
8025481	12460	Intron 3	INDEL	TT	TTGTAATAT	0/0	0/0	0/0	0/0	0/0	0/1	./.	0/1	0/0	0/0	0/0	0/0	0/0	0/0	0/0	./.	0/0	0/0	0/0	0/0	0/0	0/0	0/0	0/0	0/0	0/0	0/0	0/0	0/0	0/0	0/1	0/0	0/0	0/0	0/0	0/0	0/0	0/0	0/0	0/0	0/0	0/0
8025524	12503	Intron 3	INDEL	TTAAATTTATAAATT	TTAAATT	0/0	0/0	0/0	0/0	0/0	./.	./.	./.	0/0	0/0	0/0	0/0	0/0	0/0	0/0	./.	1/1	0/0	0/0	0/0	0/0	0/0	0/0	0/0	0/0	0/0	0/0	0/0	1/1	0/0	./.	0/0	0/0	0/0	0/0	0/0	0/0	0/0	0/0	0/0	0/0	0/0
8025532	12511	Intron 3	INDEL	AT	ATT	0/0	0/0	0/0	0/0	0/0	./.	./.	./.	0/0	0/0	0/0	0/0	0/0	0/0	0/0	./.	0/1	0/0	0/0	0/0	0/0	0/0	0/0	0/0	0/0	0/0	0/0	0/0	0/1	0/0	./.	0/0	0/0	0/0	0/0	0/0	0/0	0/0	0/0	0/0	0/0	0/0
8025654	12633	Intron 3	INDEL	AAAAT	AAAATAAAT	0/0	0/0	0/0	0/0	0/0	0/1	0/1	1/1	0/0	0/0	0/0	0/0	0/0	0/0	0/0	0/1	0/0	0/0	0/0	0/0	0/0	0/0	0/0	0/0	0/0	0/0	0/0	0/0	0/0	0/0	1/1	0/0	0/0	0/0	0/0	0/0	0/0	0/0	0/0	0/0	0/0	0/0
8025791	12770	Intron 3	SNP	T	A	0/0	0/0	0/0	0/0	0/0	0/0	0/0	0/0	0/0	0/0	0/0	0/0	0/0	0/0	0/0	0/0	1/1	0/0	0/0	0/0	0/0	0/0	0/0	0/0	0/0	0/0	0/0	0/0	1/1	0/0	0/0	0/0	0/0	0/0	0/0	0/0	0/0	0/0	0/0	0/0	0/0	0/0
8025880	12859	Intron 3	SNP	G	A	0/0	0/0	0/0	1/1	1/1	0/0	0/0	0/0	0/0	0/0	0/0	0/0	0/0	0/0	0/0	0/0	0/0	0/0	0/0	0/0	0/0	0/0	0/0	0/0	0/0	0/0	0/0	0/0	0/0	0/0	0/0	0/0	0/0	0/0	0/0	0/0	0/0	0/0	0/0	0/0	1/1	1/1
8025902	12881	Intron 3	SNP	A	C	1/1	0/0	0/0	1/1	1/1	1/1	1/1	1/1	0/1	1/1	1/1	0/0	1/1	1/1	0/0	1/1	1/1	0/0	1/1	0/0	1/1	1/1	1/1	0/0	1/1	1/1	1/1	0/0	1/1	1/1	1/1	0/0	0/0	0/0	0/0	0/0	0/0	0/0	0/0	0/0	1/1	1/1
8025934	12913	Intron 3	SNP	T	C	1/1	0/0	0/0	1/1	1/1	1/1	1/1	1/1	0/1	1/1	1/1	0/0	1/1	1/1	0/0	1/1	1/1	0/0	1/1	0/0	1/1	1/1	1/1	0/0	1/1	1/1	1/1	0/0	1/1	1/1	1/1	0/0	0/0	0/0	0/0	0/0	0/0	0/0	0/0	0/0	1/1	1/1
8025962	12941	Intron 3	SNP	C	T	1/1	0/0	0/0	1/1	1/1	0/0	0/0	0/0	0/1	1/1	1/1	0/0	1/1	1/1	0/0	0/0	0/0	0/0	1/1	0/0	1/1	1/1	1/1	0/0	1/1	1/1	1/1	0/0	0/0	1/1	0/0	0/0	0/0	0/0	0/0	0/0	0/0	0/0	0/0	0/0	1/1	1/1
8025991	12970	Intron 3	SNP	T	C	1/1	0/0	0/0	1/1	1/1	1/1	1/1	1/1	0/1	1/1	1/1	0/0	1/1	1/1	0/0	1/1	1/1	0/0	1/1	0/0	1/1	1/1	1/1	0/0	1/1	1/1	1/1	0/0	1/1	1/1	1/1	0/0	0/0	0/0	0/0	0/0	0/0	0/0	0/0	0/0	1/1	1/1
8025996	12975	Intron 3	SNP	G	A	1/1	0/0	0/0	1/1	1/1	1/1	1/1	1/1	0/1	1/1	1/1	0/0	1/1	1/1	0/0	1/1	1/1	0/0	1/1	0/0	1/1	1/1	1/1	0/0	1/1	1/1	1/1	0/0	1/1	1/1	1/1	0/0	0/0	0/0	0/0	0/0	0/0	0/0	0/0	0/0	1/1	1/1
8026015	12994	Intron 3	SNP	A	G	0/0	0/0	0/0	0/0	0/0	0/0	1/1	1/1	0/0	0/0	0/0	0/0	0/0	0/0	0/0	1/1	0/0	0/0	0/0	0/0	0/0	0/0	0/0	0/0	0/0	0/0	0/0	0/0	0/0	0/0	1/1	0/0	0/0	0/0	0/0	0/0	0/0	0/0	0/0	0/0	0/0	0/0
8026058	13037	Intron 3	SNP	G	A	0/0	0/0	0/0	0/0	0/0	1/1	1/1	1/1	0/0	0/0	0/0	0/0	0/0	0/0	0/0	1/1	0/0	0/0	0/0	0/0	0/0	0/0	0/0	0/0	0/0	0/0	0/0	0/0	0/0	0/0	1/1	0/0	0/0	0/0	0/0	0/0	0/0	0/0	0/0	0/0	0/0	0/0
8026136	13115	Intron 3	SNP	C	T	0/0	0/0	0/0	0/0	0/0	1/1	1/1	1/1	0/0	0/0	0/0	0/0	0/0	0/0	0/0	1/1	0/0	0/0	0/0	0/0	0/0	0/0	0/0	0/0	0/0	0/0	0/0	0/0	0/0	0/0	1/1	0/0	0/0	0/0	0/0	0/0	0/0	0/0	0/0	0/0	0/0	0/0
8026138	13117	Intron 3	SNP	T	C	1/1	0/0	0/0	1/1	1/1	1/1	1/1	1/1	0/1	1/1	1/1	0/0	1/1	1/1	0/0	1/1	1/1	0/0	1/1	0/0	1/1	1/1	1/1	0/0	1/1	1/1	1/1	0/0	1/1	1/1	1/1	0/0	0/0	0/0	0/0	0/0	0/0	0/0	0/0	0/0	1/1	1/1
8026164	13143	Intron 3	SNP	C	T	1/1	0/0	0/0	1/1	1/1	1/1	1/1	1/1	0/1	1/1	1/1	0/0	1/1	1/1	0/0	1/1	1/1	0/0	1/1	0/0	1/1	1/1	1/1	0/0	1/1	1/1	1/1	0/0	1/1	1/1	1/1	0/0	0/0	0/0	0/0	0/0	0/0	0/0	0/0	0/0	1/1	1/1
8026267	13246	Intron 3	SNP	G	A	0/0	0/0	0/0	0/0	0/0	0/0	0/0	0/0	0/0	0/0	0/0	0/0	0/0	0/0	0/0	0/0	1/1	0/0	0/0	0/0	0/0	0/0	0/0	0/0	0/0	0/0	0/0	0/0	1/1	0/0	0/0	0/0	0/0	0/0	0/0	0/0	0/0	0/0	0/0	0/0	0/0	0/0
8026296	13275	Intron 3	SNP	A	C	1/1	0/0	0/0	1/1	1/1	1/1	1/1	0/1	0/0	1/1	1/1	0/0	1/1	1/1	0/0	1/1	1/1	0/1	1/1	0/0	1/1	1/1	1/1	0/0	1/1	1/1	1/1	0/0	1/1	1/1	1/1	0/0	0/0	0/0	0/0	0/0	0/0	0/0	0/0	0/0	1/1	1/1
8026298	13277	Intron 3	SNP	C	T	0/0	0/0	0/0	0/0	0/0	1/1	0/0	0/0	0/0	0/0	0/0	0/0	0/0	0/0	0/0	0/0	0/0	0/0	0/0	0/0	0/0	0/0	0/0	0/0	0/0	0/0	0/0	0/0	0/0	0/0	0/0	0/0	0/0	0/0	0/0	0/0	0/0	0/0	0/0	0/0	0/0	0/0
8026377	13356	Intron 3	INDEL	CTT	C	0/0	0/0	0/0	0/0	0/0	1/1	1/1	1/1	0/0	0/0	0/0	0/0	0/0	0/0	0/0	1/1	0/0	0/0	0/0	0/0	0/0	0/0	0/0	0/0	0/0	0/0	0/0	0/0	0/0	0/0	1/1	0/0	0/0	0/0	0/0	0/0	0/0	0/0	0/0	0/0	0/0	0/0
8026380	13359	Intron 3	INDEL	GA	G	0/0	0/0	0/0	0/0	0/0	./.	./.	0/0	0/0	0/0	0/0	0/0	0/0	0/0	0/0	0/0	1/1	0/0	0/0	0/0	0/0	0/0	0/0	0/0	0/0	0/0	0/0	0/0	0/0	0/0	./.	0/0	0/0	0/0	0/0	0/0	0/0	0/0	0/0	0/0	0/0	0/0
8026421	13400	Intron 3	SNP	A	G	1/1	0/0	0/0	1/1	1/1	1/1	1/1	1/1	0/0	1/1	1/1	0/0	1/1	1/1	0/0	1/1	1/1	0/0	1/1	0/0	1/1	1/1	1/1	0/0	1/1	1/1	1/1	0/0	1/1	1/1	1/1	0/0	0/0	0/0	0/0	0/0	0/0	0/0	0/0	0/0	1/1	1/1
8026462	13441	Intron 3	SNP	G	A	1/1	0/0	0/0	1/1	1/1	0/0	0/0	0/0	0/0	1/1	1/1	0/0	1/1	1/1	0/0	0/0	0/0	0/0	1/1	0/0	1/1	1/1	1/1	0/0	1/1	1/1	1/1	0/0	0/0	1/1	0/0	0/0	0/0	0/0	0/0	0/0	0/0	0/0	0/0	0/0	1/1	1/1
8026484	13463	Intron 3	SNP	C	A	1/1	0/0	0/0	1/1	1/1	1/1	1/1	1/1	0/0	1/1	1/1	0/0	1/1	1/1	0/0	1/1	1/1	0/0	1/1	0/0	1/1	1/1	1/1	0/0	1/1	1/1	1/1	0/0	1/1	1/1	1/1	0/0	0/0	0/0	0/0	0/1	0/0	0/0	0/0	0/0	1/1	1/1
8026505	13484	Intron 3	SNP	C	T	0/0	0/0	0/0	0/0	0/0	0/0	0/0	0/0	0/0	0/0	0/0	0/0	0/0	0/0	0/0	0/0	1/1	0/0	0/0	0/0	0/0	0/0	0/0	0/0	0/0	0/0	0/0	0/0	1/1	0/0	0/0	0/0	0/0	0/0	0/0	0/0	0/0	0/0	0/0	0/0	0/0	0/0
8026588	13567	Intron 3	INDEL	ATTTT	ATTT	0/0	0/0	0/0	0/0	0/0	0/0	0/0	0/0	0/0	0/0	0/0	0/0	1/1	0/0	0/0	0/0	0/0	0/0	0/0	0/0	0/0	1/1	1/1	0/0	0/0	0/0	1/1	0/0	0/0	0/0	0/0	0/0	0/0	0/0	0/0	0/0	0/0	0/0	0/0	0/0	0/0	0/0
8026638	13617	Intron 3	SNP	G	C	1/1	0/0	0/0	1/1	1/1	1/1	1/1	1/1	0/1	1/1	1/1	0/0	1/1	1/1	0/0	1/1	1/1	0/0	1/1	0/0	1/1	1/1	1/1	0/0	1/1	1/1	1/1	0/0	1/1	1/1	1/1	0/0	0/0	0/0	0/0	0/0	0/0	0/0	0/0	0/0	1/1	1/1
8026757	13736	Intron 3	SNP	A	T	0/0	0/0	0/0	0/0	0/0	1/1	0/0	0/0	0/0	0/0	0/0	0/0	0/0	0/0	0/0	0/0	0/0	0/0	0/0	0/0	0/0	0/0	0/0	0/0	0/0	0/0	0/0	0/0	0/0	0/0	0/0	0/0	0/0	0/0	0/0	0/0	0/0	0/0	0/0	0/0	0/0	0/0
8026816	13795	Intron 3	SNP	G	C	0/0	0/0	0/0	0/0	0/0	0/0	0/0	0/0	0/0	0/0	0/0	0/0	1/1	0/0	0/0	0/0	0/0	0/0	0/0	0/0	0/0	1/1	1/1	0/0	0/0	0/0	1/1	0/0	0/0	0/0	0/0	0/0	0/0	0/0	0/0	0/0	0/0	0/0	0/0	0/0	0/0	0/0
8026873	13852	Intron 3	SNP	A	G	0/0	0/0	0/0	0/0	0/0	0/0	0/0	0/0	0/0	0/0	0/0	0/0	0/0	0/0	0/0	0/0	1/1	0/0	0/0	0/0	0/0	0/0	0/0	0/0	0/0	0/0	0/0	0/0	1/1	0/0	0/0	0/0	0/0	0/0	0/0	0/0	0/0	0/0	0/0	0/0	0/0	0/0
8026903	13882	Intron 3	SNP	A	C	1/1	0/0	0/0	1/1	1/1	1/1	1/1	1/1	0/1	1/1	1/1	0/0	1/1	1/1	0/0	1/1	1/1	0/0	1/1	0/0	1/1	1/1	1/1	0/0	1/1	1/1	1/1	0/0	1/1	1/1	1/1	0/0	0/0	0/0	0/0	0/0	0/0	0/0	0/0	0/0	1/1	1/1
8027008	13987	Intron 3	SNP	T	C	0/0	0/0	0/0	0/0	0/0	1/1	1/1	1/1	0/0	0/0	0/0	0/0	0/0	0/0	0/0	1/1	0/0	0/0	0/0	0/0	0/0	0/0	0/0	0/0	0/0	0/0	0/0	0/0	0/0	0/0	1/1	0/0	0/0	0/0	0/0	0/0	0/0	0/0	0/0	0/0	0/0	0/0
8027029	14008	Intron 3	SNP	T	C	0/0	0/0	0/0	0/0	0/0	1/1	1/1	1/1	0/0	0/0	0/0	0/0	0/0	0/0	0/0	1/1	0/0	0/0	0/0	0/0	0/0	0/0	0/0	0/0	0/0	0/0	0/0	0/0	0/0	0/0	1/1	0/0	0/0	0/0	0/0	0/0	0/0	0/0	0/0	0/0	0/0	0/0
8027049	14028	Intron 3	SNP	G	T	1/1	0/0	0/0	0/0	0/0	0/0	0/0	0/0	0/0	1/1	1/1	0/0	0/0	0/0	0/0	0/0	0/0	0/0	1/1	0/0	0/1	0/0	0/0	0/0	1/1	1/1	0/0	0/0	0/0	0/0	0/0	0/0	0/0	0/0	0/0	0/0	0/0	0/0	0/0	0/0	0/0	0/0
8027060	14039	Intron 3	SNP	T	C	0/0	0/0	0/0	0/0	0/0	1/1	0/0	0/0	0/0	0/0	0/0	0/0	0/0	0/0	0/0	0/0	0/0	0/0	0/0	0/0	0/0	0/0	0/0	0/0	0/0	0/0	0/0	0/0	0/0	0/0	0/0	0/0	0/0	0/0	0/0	0/0	0/0	0/0	0/0	0/0	0/0	0/0
8027061	14040	Intron 3	SNP	G	A	0/0	0/0	0/0	0/0	0/0	0/0	0/0	0/0	0/0	0/0	0/0	0/0	0/0	0/0	0/0	0/0	1/1	0/0	0/0	0/0	0/0	0/0	0/0	0/0	0/0	0/0	0/0	0/0	1/1	0/0	0/0	0/0	0/0	0/0	0/0	0/0	0/0	0/0	0/0	0/0	0/0	0/0
8027074	14053	Intron 3	SNP	C	G	0/0	0/0	0/0	0/0	0/0	0/0	0/0	0/0	0/0	0/0	0/0	0/0	0/0	0/0	0/0	0/0	1/1	0/0	0/0	0/0	0/0	0/0	0/0	0/0	0/0	0/0	0/0	0/0	1/1	0/0	0/0	0/0	0/0	0/0	0/0	0/0	0/0	0/0	0/0	0/0	0/0	0/0
8027117	14096	Intron 3	SNP	A	G	1/1	0/0	0/0	1/1	1/1	1/1	1/1	1/1	0/1	1/1	1/1	0/0	1/1	1/1	0/0	1/1	1/1	0/0	1/1	0/0	1/1	1/1	1/1	0/0	1/1	1/1	1/1	0/0	1/1	1/1	1/1	0/0	0/0	0/0	0/0	0/0	0/0	0/0	0/0	0/0	1/1	1/1
8027165	14144	Intron 3	SNP	C	T	0/0	0/0	0/0	0/0	0/0	1/1	1/1	1/1	0/0	0/0	0/0	0/0	0/0	0/0	0/0	1/1	0/0	0/0	0/0	0/0	0/0	0/0	0/0	0/0	0/0	0/0	0/0	0/0	0/0	0/0	1/1	0/0	0/0	0/0	0/0	0/0	0/0	0/0	0/0	0/0	0/0	0/0
8027219	14198	Intron 3	SNP	T	C	1/1	0/0	0/0	1/1	1/1	0/0	0/0	0/0	0/1	1/1	1/1	0/0	1/1	1/1	0/0	0/0	0/0	0/0	1/1	0/0	1/1	1/1	1/1	0/0	1/1	1/1	1/1	0/0	0/0	1/1	0/0	0/0	0/0	0/0	0/0	0/0	0/0	0/0	0/0	0/0	1/1	1/1
8027226	14205	Intron 3	SNP	A	G	0/0	0/0	0/0	0/0	0/0	0/0	0/0	0/0	0/0	0/0	0/0	0/0	0/0	0/0	0/0	0/0	1/1	0/0	0/0	0/0	0/0	0/0	0/0	0/0	0/0	0/0	0/0	0/0	1/1	0/0	0/0	0/0	0/0	0/0	0/0	0/0	0/0	0/0	0/0	0/0	0/0	0/0
8027317	14296	Intron 3	SNP	C	A	1/1	0/0	0/0	1/1	0/1	0/0	0/0	0/0	0/1	1/1	1/1	0/0	1/1	1/1	0/0	0/0	0/0	0/0	1/1	0/0	1/1	1/1	1/1	0/0	1/1	1/1	1/1	0/0	0/0	1/1	0/0	0/0	0/0	0/0	0/0	0/0	0/0	0/0	0/0	0/0	1/1	1/1
8027318	14297	Intron 3	SNP	G	A	0/0	0/0	0/0	0/0	0/0	0/0	0/0	0/0	0/0	0/0	0/0	0/0	0/0	0/0	0/0	0/0	1/1	0/0	0/0	0/0	0/0	0/0	0/0	0/0	0/0	0/0	0/0	0/0	1/1	0/0	0/0	0/0	0/0	0/0	0/0	0/0	0/0	0/0	0/0	0/0	0/0	0/0
8027343	14322	Intron 3	SNP	A	T	1/1	0/0	0/0	1/1	0/1	1/1	1/1	1/1	0/0	1/1	1/1	0/0	1/1	1/1	0/0	1/1	0/0	0/0	1/1	0/0	1/1	1/1	1/1	0/0	1/1	1/1	1/1	0/0	0/0	1/1	1/1	0/0	0/0	0/0	0/0	0/0	0/0	0/0	0/0	0/0	1/1	1/1
8027355	14334	Intron 3	SNP	G	A	0/0	0/0	0/0	0/0	0/0	0/0	0/0	0/0	0/0	0/0	0/0	0/0	0/0	0/0	0/0	0/0	1/1	0/0	0/0	0/0	0/0	0/0	0/0	0/0	0/0	0/0	0/0	0/0	1/1	0/0	0/0	0/0	0/0	0/0	0/0	0/0	0/0	0/0	0/0	0/0	0/0	0/0
8027418	14397	Intron 3	INDEL	TAGA	TA	1/1	0/0	0/0	1/1	0/1	0/0	0/0	0/0	0/1	1/1	1/1	0/0	1/1	1/1	0/0	0/0	0/0	0/0	1/1	0/0	1/1	1/1	1/1	0/0	1/1	1/1	1/1	0/0	0/0	1/1	0/0	0/0	0/0	0/0	0/0	0/0	0/0	0/0	0/0	0/0	1/1	1/1
8027445	14424	Intron 3	SNP	C	A	0/0	0/0	0/0	0/0	0/0	1/1	0/0	0/0	0/0	0/0	0/0	0/0	0/0	0/0	0/0	0/0	0/0	0/0	0/0	0/0	0/0	0/0	0/0	0/0	0/0	0/0	0/0	0/0	0/0	0/0	0/0	0/0	0/0	0/0	0/0	0/0	0/0	0/0	0/0	0/0	0/0	0/0
8027454	14433	Intron 3	INDEL	ACTAAAACAATATAACACCTAAAACAAT	ACTAAAACAAT	0/0	0/0	0/0	0/0	0/0	0/0	0/0	0/0	0/0	0/0	0/0	0/0	0/0	0/0	0/0	0/0	0/1	0/0	0/0	0/0	0/0	0/0	0/0	0/0	0/0	0/0	0/0	0/0	1/1	0/0	0/0	0/0	0/0	0/0	0/0	0/0	0/0	0/0	0/0	0/0	0/0	0/0
8027463	14442	Intron 3	INDEL	AT	ATTTCAGTT	0/0	0/0	0/0	0/0	0/0	0/0	0/0	0/0	0/0	0/0	0/0	0/0	0/0	0/0	0/0	0/0	0/1	0/0	0/0	0/0	0/0	0/0	0/0	0/0	0/0	0/0	0/0	0/0	0/1	0/0	0/0	0/0	0/0	0/0	0/0	0/0	0/0	0/0	0/0	0/0	0/0	0/0
8027486	14465	Intron 3	SNP	G	T	0/0	0/0	0/0	0/0	0/0	1/1	0/0	0/0	0/0	0/0	0/0	0/0	0/0	0/0	0/0	0/0	0/0	0/0	0/0	0/0	0/0	0/0	0/0	0/0	0/0	0/0	0/0	0/0	0/0	0/0	0/0	0/0	0/0	0/0	0/0	0/0	0/0	0/0	0/0	0/0	0/0	0/0
8027502	14481	Intron 3	SNP	T	G	0/0	0/0	0/0	0/0	0/0	1/1	0/0	0/0	0/0	0/0	0/0	0/0	0/0	0/0	0/0	0/0	0/0	0/0	0/0	0/0	0/0	0/0	0/0	0/0	0/0	0/0	0/0	0/0	0/0	0/0	0/0	0/0	0/0	0/0	0/0	0/0	0/0	0/0	0/0	0/0	0/0	0/0
8027544	14523	Intron 3	SNP	C	T	1/1	0/0	0/0	0/0	0/0	0/0	0/0	0/0	0/0	1/1	1/1	0/0	0/0	0/0	0/0	0/0	0/0	0/0	1/1	0/0	1/1	0/0	0/0	0/0	1/1	1/1	0/0	0/0	0/0	0/0	0/0	0/0	0/0	0/0	0/0	0/0	0/0	0/0	0/0	0/0	0/0	0/0
8027585	14564	Intron 3	INDEL	ATTTTTTTTTTT	ATTTTTTTTTTTTT	./.	0/0	0/0	0/0	0/0	./.	./.	0/0	0/0	./.	./.	0/0	0/0	./.	0/0	0/0	1/1	0/0	./.	0/0	./.	./.	./.	0/0	0/0	./.	./.	0/0	0/0	./.	./.	0/0	0/0	0/0	0/0	0/0	0/0	0/0	0/0	0/0	./.	./.
8027590	14569	Intron 3	INDEL	T	TA	1/1	0/0	0/0	1/1	1/1	1/1	1/1	1/1	0/0	1/1	1/1	0/0	1/1	1/1	0/0	1/1	1/1	0/0	1/1	0/0	1/1	1/1	1/1	0/0	1/1	1/1	1/1	0/0	1/1	1/1	1/1	0/0	0/0	0/0	0/0	0/0	0/0	0/0	0/0	0/0	1/1	1/1
8027670	14649	Intron 3	SNP	C	T	1/1	0/0	0/0	0/0	0/0	0/0	0/0	0/0	0/0	1/1	1/1	0/0	0/0	1/1	0/0	0/0	0/0	0/0	1/1	0/0	1/1	0/0	0/0	0/0	1/1	1/1	0/0	0/0	0/0	1/1	0/0	0/0	0/0	0/0	0/0	0/0	0/0	0/0	0/0	0/0	0/0	0/0
8027672	14651	Intron 3	SNP	C	A	1/1	0/0	0/0	0/0	0/0	0/0	0/0	0/0	0/0	1/1	1/1	0/0	0/0	1/1	0/0	0/0	0/0	0/0	1/1	0/0	1/1	0/0	0/0	0/0	1/1	1/1	0/0	0/0	0/0	1/1	0/0	0/0	0/0	0/0	0/0	0/0	0/0	0/0	0/0	0/0	0/0	0/0
8027691	14670	Intron 3	SNP	T	A	1/1	0/0	0/0	1/1	1/1	1/1	1/1	1/1	0/0	1/1	1/1	0/0	1/1	1/1	0/0	1/1	1/1	0/0	1/1	0/0	1/1	1/1	1/1	0/0	1/1	1/1	1/1	0/0	1/1	1/1	1/1	0/0	0/0	0/0	0/0	0/0	0/0	0/0	0/0	0/0	1/1	1/1
8027761	14740	Intron 3	SNP	C	T	0/0	0/0	0/0	0/0	0/0	0/0	0/0	0/0	0/0	0/0	0/0	0/0	0/0	0/0	0/0	0/0	1/1	0/0	0/0	0/0	0/0	0/0	0/0	0/0	0/0	0/0	0/0	0/0	1/1	0/0	0/0	0/0	0/0	0/0	0/0	0/0	0/0	0/0	0/0	0/0	0/0	0/0
8027843	14822	Intron 3	SNP	G	A	0/0	0/0	0/0	0/0	0/0	0/0	0/0	0/0	0/0	0/0	0/0	0/0	0/0	0/0	0/0	0/0	1/1	0/0	0/0	0/0	0/0	0/0	0/0	0/0	0/0	0/0	0/0	0/0	1/1	0/0	0/0	0/0	0/0	0/0	0/0	0/0	0/0	0/0	0/0	0/0	0/0	0/0
8027922	14901	Intron 3	SNP	A	G	1/1	0/0	0/0	1/1	1/1	1/1	1/1	1/1	0/0	1/1	1/1	0/0	1/1	1/1	0/0	1/1	1/1	0/0	1/1	0/0	1/1	1/1	1/1	0/0	1/1	1/1	1/1	0/0	1/1	1/1	1/1	0/0	0/0	0/0	0/0	0/0	0/0	0/0	0/0	0/0	1/1	1/1
8027968	14947	Intron 3	SNP	T	A	1/1	0/0	0/0	1/1	1/1	1/1	1/1	1/1	0/1	1/1	1/1	0/0	1/1	1/1	0/0	1/1	1/1	0/0	1/1	0/0	1/1	1/1	1/1	0/0	1/1	1/1	1/1	0/0	1/1	1/1	1/1	0/0	0/0	0/0	0/0	0/0	0/0	0/0	0/0	0/0	1/1	1/1
8027974	14953	Intron 3	SNP	T	C	1/1	0/0	0/0	1/1	1/1	1/1	1/1	1/1	0/1	1/1	1/1	0/0	1/1	1/1	0/0	1/1	1/1	0/0	1/1	0/0	1/1	1/1	1/1	0/0	1/1	1/1	1/1	0/0	1/1	1/1	1/1	0/0	0/0	0/0	0/0	0/0	0/0	0/0	0/0	0/0	1/1	1/1
8027984	14963	Intron 3	SNP	C	T	1/1	0/0	0/0	0/0	0/0	0/0	0/0	0/0	0/0	1/1	1/1	0/0	0/0	1/1	0/0	0/0	0/0	0/0	1/1	0/0	1/1	0/0	0/0	0/0	1/1	1/1	0/0	0/0	0/0	1/1	0/0	0/0	0/0	0/0	0/0	0/0	0/0	0/0	0/0	0/0	0/0	0/0
8028010	14989	Intron 3	SNP	C	A	0/0	0/0	0/0	0/0	0/0	1/1	0/0	0/0	0/0	0/0	0/0	0/0	0/0	0/0	0/0	0/0	0/0	0/0	0/0	0/0	0/0	0/0	0/0	0/0	0/0	0/0	0/0	0/0	0/0	0/0	0/0	0/0	0/0	0/0	0/0	0/0	0/0	0/0	0/0	0/0	0/0	0/0
8028011	14990	Intron 3	SNP	T	A	0/0	0/0	0/0	0/0	0/0	1/1	1/1	1/1	0/0	0/0	0/0	0/0	0/0	0/0	0/0	0/1	0/0	0/0	0/0	0/0	0/0	0/0	0/0	0/0	0/0	0/0	0/0	0/0	0/0	0/0	1/1	0/0	0/0	0/0	0/0	0/0	0/0	0/0	0/0	0/0	0/0	0/0
8028110	15089	Intron 3	SNP	A	G	1/1	0/0	0/0	1/1	1/1	1/1	1/1	1/1	0/1	1/1	1/1	0/0	1/1	1/1	0/0	1/1	1/1	0/0	1/1	0/0	1/1	1/1	1/1	0/0	1/1	1/1	1/1	0/0	1/1	1/1	1/1	0/0	0/0	0/0	0/0	0/0	0/0	0/0	0/0	0/0	1/1	1/1
8028112	15091	Intron 3	SNP	G	A	0/0	0/0	0/0	0/0	0/0	0/0	0/0	0/0	0/0	0/0	0/0	0/0	0/0	0/0	0/0	0/0	1/1	0/0	0/0	0/0	0/0	0/0	0/0	0/0	0/0	0/0	0/0	0/0	1/1	0/0	0/0	0/0	0/0	0/0	0/0	0/0	0/0	0/0	0/0	0/0	0/0	0/0
8028241	15220	Intron 3	SNP	G	A	0/0	0/0	0/0	0/0	0/0	0/0	1/1	1/1	0/0	0/0	0/0	0/0	0/0	0/0	0/0	0/1	0/0	0/0	0/0	0/0	0/0	0/0	0/0	0/0	0/0	0/0	0/0	0/0	0/0	0/0	1/1	0/0	0/0	0/0	0/0	0/0	0/0	0/0	0/0	0/0	0/0	0/0
8028252	15231	Intron 3	SNP	C	A	0/0	0/0	0/0	0/0	0/0	0/0	0/0	0/0	0/0	0/0	0/0	0/0	0/0	0/0	0/0	0/0	1/1	0/0	0/0	0/0	0/0	0/0	0/0	0/0	0/0	0/0	0/0	0/0	0/0	0/0	0/0	0/0	0/0	0/0	0/0	0/0	0/0	0/0	0/0	0/0	0/0	0/0
8028277	15256	Intron 3	SNP	G	A	0/0	0/0	0/0	0/0	0/0	0/0	0/0	0/0	0/0	0/0	0/0	0/0	0/0	0/0	0/0	0/0	1/1	0/0	0/0	0/0	0/0	0/0	0/0	0/0	0/0	0/0	0/0	0/0	0/1	0/0	0/0	0/0	0/0	0/0	0/0	0/0	0/0	0/0	0/0	0/0	0/0	0/0
8028301	15280	Intron 3	SNP	C	T	0/0	0/0	0/0	0/0	0/0	1/1	1/1	1/1	0/0	0/0	0/0	0/0	0/0	0/0	0/0	1/1	0/0	0/0	0/0	0/0	0/0	0/0	0/0	0/0	0/0	0/0	0/0	0/0	0/0	0/0	1/1	0/0	0/0	0/0	0/0	0/0	0/0	0/0	0/0	0/0	0/0	0/0
8028308	15287	Intron 3	SNP	T	C	1/1	0/0	0/0	1/1	1/1	1/1	1/1	1/1	0/0	1/1	1/1	0/0	1/1	1/1	0/0	1/1	1/1	0/0	1/1	0/0	1/1	1/1	1/1	0/0	1/1	1/1	1/1	0/0	1/1	1/1	1/1	0/0	0/0	0/0	0/0	0/0	0/0	0/0	0/0	0/0	1/1	1/1
8028321	15300	Intron 3	SNP	A	G	0/0	0/0	0/0	0/0	0/0	0/0	0/0	0/0	0/0	0/0	0/0	0/0	0/0	0/0	0/0	0/0	1/1	0/0	0/0	0/0	0/0	0/0	0/0	0/0	0/0	0/0	0/0	0/0	1/1	0/0	0/0	0/0	0/0	0/0	0/0	0/0	0/0	0/0	0/0	0/0	0/0	0/0
8028355	15334	Intron 3	SNP	C	A	0/0	0/0	0/0	0/0	0/0	1/1	1/1	1/1	0/0	0/0	0/0	0/0	0/0	0/0	0/0	1/1	0/0	0/0	0/0	0/0	0/0	0/0	0/0	0/0	0/0	0/0	0/0	0/0	0/0	0/0	1/1	0/0	0/0	0/0	0/0	0/0	0/0	0/0	0/0	0/0	0/0	0/0
8028363	15342	Intron 3	SNP	T	G	0/0	0/0	0/0	0/0	0/0	0/0	0/0	0/0	0/0	0/0	0/0	0/0	0/0	0/0	0/0	0/0	1/1	0/0	0/0	0/0	0/0	0/0	0/0	0/0	0/0	0/0	0/0	0/0	1/1	0/0	0/0	0/0	0/0	0/0	0/0	0/0	0/0	0/0	0/0	0/0	0/0	0/0
8028395	15374	Intron 3	SNP	T	C	0/1	0/0	0/0	1/1	1/1	1/1	1/1	1/1	0/0	1/1	1/1	0/0	1/1	1/1	0/0	1/1	1/1	0/0	1/1	0/0	1/1	1/1	1/1	0/0	1/1	1/1	1/1	0/0	1/1	1/1	1/1	0/0	0/0	0/0	0/0	0/0	0/0	0/0	0/0	0/0	1/1	1/1
8028407	15386	Intron 3	SNP	A	T	1/1	0/0	0/0	0/0	0/0	./.	0/1	0/1	0/0	0/0	0/0	0/0	0/0	0/0	0/0	0/0	0/1	0/0	0/0	0/0	0/0	0/0	0/0	0/0	0/0	0/1	0/0	0/0	0/0	0/0	0/0	0/0	0/0	0/0	0/0	0/0	0/0	0/0	0/0	0/0	0/0	0/0
8028524	15503	Intron 3	SNP	C	T	0/0	0/0	0/0	0/0	0/0	0/0	1/1	1/1	0/0	0/0	0/0	0/0	0/0	0/0	0/0	1/1	0/0	0/0	0/0	0/0	0/0	0/0	0/0	0/0	0/0	0/0	0/0	0/0	0/0	0/0	1/1	0/0	0/0	0/0	0/0	0/0	0/0	0/0	0/0	0/0	0/0	0/0
8028532	15511	Intron 3	SNP	G	T	0/0	0/0	0/0	0/0	0/0	0/0	0/0	0/0	0/0	0/0	0/0	0/0	0/0	0/0	0/0	0/0	1/1	0/0	0/0	0/0	0/0	0/0	0/0	0/0	0/0	0/0	0/0	0/0	1/1	0/0	0/0	0/0	0/0	0/0	0/0	0/0	0/0	0/0	0/0	0/0	0/0	0/0
8028536	15515	Intron 3	SNP	C	T	1/1	0/0	0/0	1/1	1/1	0/0	0/0	0/0	0/1	1/1	1/1	0/0	1/1	1/1	0/0	0/0	0/0	0/0	1/1	0/0	1/1	1/1	1/1	0/0	1/1	1/1	1/1	0/0	0/0	1/1	0/0	0/0	0/0	0/0	0/0	0/0	0/0	0/0	0/0	0/0	1/1	1/1
8028551	15530	Intron 3	INDEL	GT	GTT	1/1	0/0	0/0	1/1	1/1	0/0	0/0	0/0	0/0	1/1	1/1	0/0	1/1	1/1	0/0	0/0	0/0	0/0	1/1	0/0	1/1	1/1	1/1	0/0	1/1	1/1	1/1	0/0	0/0	1/1	0/0	0/0	0/0	0/0	0/0	0/0	0/0	0/0	0/0	0/0	1/1	1/1
8028582	15561	Intron 3	SNP	C	T	0/0	0/0	0/0	0/0	0/0	1/1	0/0	0/0	0/0	0/0	0/0	0/0	0/0	0/0	0/0	0/0	0/0	0/0	0/0	0/0	0/0	0/0	0/0	0/0	0/0	0/0	0/0	0/0	0/0	0/0	0/0	0/0	0/0	0/0	0/0	0/0	0/0	0/0	0/0	0/0	0/0	0/0
8028587	15566	Intron 3	SNP	A	C	1/1	0/0	0/0	1/1	1/1	1/1	1/1	1/1	0/0	1/1	1/1	0/0	1/1	1/1	0/0	1/1	1/1	0/0	1/1	0/0	1/1	1/1	1/1	0/0	1/1	1/1	1/1	0/0	1/1	1/1	1/1	0/0	0/0	0/0	0/0	0/0	0/0	0/0	0/0	0/0	1/1	1/1
8028618	15597	Intron 3	SNP	T	C	1/1	0/0	0/0	1/1	1/1	1/1	1/1	1/1	0/1	1/1	1/1	0/0	1/1	1/1	0/0	1/1	1/1	0/0	1/1	0/0	1/1	1/1	1/1	0/0	1/1	1/1	1/1	0/0	1/1	1/1	1/1	0/0	0/0	0/0	0/0	0/0	0/0	0/0	0/0	0/0	1/1	1/1
8028650	15629	Intron 3	SNP	T	C	1/1	0/0	0/0	1/1	1/1	1/1	1/1	1/1	0/1	1/1	1/1	0/0	1/1	1/1	0/0	1/1	1/1	0/0	1/1	0/0	1/1	1/1	1/1	0/0	1/1	1/1	1/1	0/0	1/1	1/1	1/1	0/0	0/0	0/0	0/0	0/0	0/0	0/0	0/0	0/0	1/1	1/1
8028666	15645	Intron 3	SNP	C	A	1/1	0/0	0/0	1/1	1/1	0/0	0/0	0/0	0/1	1/1	1/1	0/0	1/1	1/1	0/0	0/0	0/0	0/0	1/1	0/0	1/1	1/1	1/1	0/0	1/1	1/1	1/1	0/0	0/0	1/1	0/0	0/0	0/0	0/0	0/0	0/0	0/0	0/0	0/0	0/0	1/1	1/1
8028680	15659	Intron 3	SNP	A	C	1/1	0/0	0/0	0/0	0/0	0/0	0/0	0/0	0/0	1/1	1/1	0/0	0/0	0/0	0/0	0/0	0/0	0/0	1/1	0/0	1/1	0/0	0/0	0/0	1/1	1/1	0/0	0/0	0/0	0/0	0/0	0/0	0/0	0/0	0/0	0/0	0/0	0/0	0/0	0/0	0/0	0/0
8028697	15676	Intron 3	SNP	T	C	1/1	0/0	0/0	1/1	1/1	1/1	1/1	1/1	0/0	1/1	1/1	0/0	1/1	1/1	0/0	1/1	1/1	0/0	1/1	0/0	1/1	1/1	1/1	0/0	1/1	1/1	1/1	0/0	1/1	1/1	1/1	0/0	0/0	0/0	0/0	0/0	0/0	0/0	0/0	0/0	1/1	1/1
8028733	15712	Intron 3	SNP	A	C	1/1	0/0	0/0	1/1	1/1	1/1	1/1	1/1	0/0	1/1	1/1	0/0	1/1	1/1	0/0	1/1	1/1	0/0	1/1	0/0	1/1	1/1	1/1	0/0	1/1	1/1	1/1	0/0	1/1	1/1	1/1	0/0	0/0	0/0	0/0	0/0	0/0	0/0	0/0	0/0	1/1	1/1
8028752	15731	Intron 3	SNP	G	A	0/0	0/0	0/0	0/0	0/0	1/1	0/0	0/0	0/0	0/0	0/0	0/0	0/0	0/0	0/0	0/0	0/0	0/0	0/0	0/0	0/0	0/0	0/0	0/0	0/0	0/0	0/0	0/0	0/0	0/0	0/0	0/0	0/0	0/0	0/0	0/0	0/0	0/0	0/0	0/0	0/0	0/0
8028783	15762	Intron 3	SNP	G	A	0/0	0/0	0/0	0/1	0/1	0/0	0/0	0/0	0/0	0/0	0/0	0/0	1/1	0/0	0/0	0/0	1/1	0/0	0/0	0/0	0/0	1/1	1/1	0/0	0/0	0/0	1/1	0/0	1/1	0/0	0/0	0/0	0/0	0/0	0/0	0/0	0/0	0/0	0/0	0/0	1/1	1/1
8028800	15779	Intron 3	SNP	G	A	0/0	0/0	0/0	0/0	0/0	0/0	0/0	0/0	0/0	0/0	0/0	0/0	1/1	0/0	0/0	0/0	0/0	0/0	0/0	0/0	0/0	0/1	0/1	0/0	0/0	0/0	0/1	0/0	0/0	0/0	0/0	0/0	0/0	0/0	0/0	0/0	0/0	0/0	0/0	0/0	0/0	0/0
8028832	15811	Intron 3	SNP	A	G	0/0	0/0	0/1	0/1	0/0	0/1	0/0	0/1	0/0	0/0	0/0	0/0	0/0	0/0	0/1	0/0	0/0	0/0	0/1	0/1	0/1	0/1	0/0	0/0	0/1	0/1	0/1	0/1	0/0	0/1	0/0	0/0	0/0	0/0	0/0	0/0	0/0	0/0	0/0	0/0	0/1	0/0
8028833	15812	Intron 3	SNP	G	C	1/1	0/0	0/1	1/1	1/1	1/1	1/1	1/1	0/0	1/1	1/1	0/0	1/1	1/1	0/1	1/1	1/1	0/1	1/1	0/1	1/1	1/1	1/1	0/0	1/1	1/1	1/1	0/1	1/1	1/1	1/1	0/0	0/0	0/0	0/0	0/0	0/0	0/0	0/1	0/0	1/1	1/1
8028882	15861	Intron 3	SNP	G	T	0/0	0/0	0/0	0/0	0/0	1/1	0/1	0/1	0/0	0/0	0/0	0/0	0/0	0/0	0/0	0/1	0/0	0/0	0/0	0/0	0/0	0/0	0/0	0/0	0/0	0/0	0/0	0/0	0/0	0/0	1/1	0/0	0/0	0/0	0/0	0/0	0/0	0/0	0/0	0/0	0/0	0/0
8028928	15907	Intron 3	INDEL	TCCCCC	TCCCC	0/0	0/0	0/0	0/0	0/0	1/1	1/1	1/1	0/0	0/0	0/0	0/0	0/0	0/0	0/0	1/1	0/0	0/0	0/0	0/0	0/0	0/0	0/0	0/0	0/0	0/0	0/0	0/0	0/1	0/0	0/1	0/0	0/0	0/0	0/0	0/0	0/0	0/0	0/0	0/0	0/0	0/0
8028929	15908	Intron 3	SNP	C	T	0/0	0/0	0/0	0/0	0/0	0/0	0/0	0/0	0/0	0/0	0/0	0/0	0/0	0/0	0/0	0/0	0/1	0/0	0/0	0/0	0/0	0/0	0/0	0/0	0/0	0/0	0/0	0/0	0/1	0/0	0/0	0/0	0/0	0/0	0/0	0/0	0/0	0/0	0/0	0/0	0/0	0/0
8028938	15917	Intron 3	INDEL	TGGGGG	TGGGGGG	0/0	0/0	0/0	0/0	0/1	0/0	0/0	0/0	0/0	0/0	0/1	0/0	0/0	0/0	0/0	0/0	0/0	0/0	0/1	0/0	0/1	0/0	0/0	0/0	0/1	0/0	0/0	0/0	0/0	0/0	0/0	0/0	0/0	0/0	0/0	0/0	0/0	0/0	0/0	0/0	0/0	0/0
8028952	15931	Intron 3	SNP	A	G	1/1	0/0	0/0	1/1	1/1	1/1	1/1	1/1	0/0	1/1	1/1	0/0	1/1	1/1	0/0	1/1	1/1	0/1	1/1	0/1	1/1	1/1	1/1	0/0	1/1	1/1	1/1	0/0	1/1	1/1	1/1	0/0	0/0	0/1	0/1	0/0	0/0	0/0	0/1	0/0	1/1	1/1
8028985	15964	Intron 3	SNP	A	C	0/0	0/0	0/0	0/0	0/0	0/0	0/0	0/1	0/0	0/0	0/0	0/0	0/0	0/0	0/0	0/0	0/0	0/0	0/0	0/0	0/0	0/0	0/0	0/0	0/0	0/0	0/0	0/0	0/0	0/0	1/1	0/0	0/0	0/0	0/0	0/0	0/0	0/0	0/0	0/0	0/0	0/0
8029006	15985	Intron 3	SNP	A	G	0/0	0/0	0/0	0/0	0/0	0/0	0/0	0/0	0/0	0/0	0/0	0/0	1/1	0/0	0/0	0/0	0/0	0/0	0/0	0/0	0/0	0/1	1/1	0/0	0/0	0/0	0/1	0/0	0/0	0/0	0/0	0/0	0/0	0/0	0/0	0/0	0/0	0/0	0/0	0/0	0/0	0/0
8029009	15988	Intron 3	SNP	G	C	0/0	0/0	0/0	0/0	0/0	0/0	0/0	0/0	0/0	0/0	0/0	0/0	0/0	0/0	0/0	0/0	0/0	0/0	0/1	0/0	0/0	0/0	0/0	0/0	0/0	0/0	0/0	0/0	0/0	0/0	0/0	0/0	0/0	0/0	0/0	0/0	0/0	0/0	0/0	0/0	0/0	0/0
8029041	16020	Intron 3	SNP	A	G	1/1	0/0	0/1	1/1	1/1	1/1	1/1	1/1	0/1	1/1	1/1	0/0	1/1	1/1	0/1	1/1	0/1	0/1	1/1	0/1	1/1	1/1	1/1	0/0	1/1	1/1	1/1	0/1	0/1	1/1	1/1	0/0	0/1	0/1	0/0	0/1	0/0	0/1	0/1	0/0	1/1	1/1
8029059	16038	Intron 3	SNP	T	C	0/0	0/0	0/0	0/0	0/1	0/0	0/0	0/0	0/0	0/1	0/0	0/0	0/0	0/0	0/0	0/1	0/0	0/0	0/1	0/0	0/1	0/1	0/0	0/0	0/0	0/1	0/0	0/1	0/1	0/0	0/0	0/0	0/0	0/0	0/0	0/0	0/0	0/0	0/0	0/0	0/0	0/0
8029063	16042	Intron 3	SNP	T	C	0/0	0/0	0/1	0/0	0/1	0/0	0/0	0/0	0/0	0/1	0/1	0/0	0/0	0/0	0/0	0/0	0/0	0/0	0/1	0/0	0/1	0/1	0/0	0/0	0/0	0/1	0/0	0/1	0/1	0/1	0/0	0/0	0/0	0/0	0/0	0/0	0/0	0/1	0/0	0/0	0/1	0/0
8029074	16053	Intron 3	INDEL	GT	GTTT	0/0	0/0	0/1	0/1	0/1	0/0	0/0	0/0	0/0	0/0	0/1	0/0	0/0	0/0	0/0	0/0	0/0	0/0	0/1	0/1	0/1	0/0	0/0	0/0	0/1	0/1	0/0	0/1	0/1	0/1	0/0	0/0	0/0	0/0	0/0	0/0	0/0	0/0	0/0	0/0	0/1	0/0
8029097	16076	Intron 3	INDEL	AT	ATTAGTACCCTCCTT,ATT	0/0	0/0	0/0	1/2	0/1	0/0	0/0	0/0	0/0	0/0	0/0	0/0	0/0	0/0	0/0	0/0	0/0	0/0	0/0	0/0	0/0	0/0	0/0	0/0	0/0	0/0	0/0	0/0	0/0	0/0	0/0	0/0	0/0	0/0	0/0	0/0	0/0	0/0	0/0	0/0	0/1	0/0
8029103	16082	Intron 3	SNP	C	G	0/0	0/0	0/0	0/0	0/0	1/1	0/0	0/0	0/0	0/0	0/0	0/0	0/0	0/0	0/0	0/0	0/0	0/0	0/0	0/0	0/0	0/0	0/0	0/0	0/0	0/0	0/0	0/0	0/0	0/0	0/0	0/0	0/0	0/0	0/0	0/0	0/0	0/0	0/0	0/0	0/0	0/0
8029133	16112	Intron 3	SNP	C	T	0/0	0/0	0/0	0/0	0/0	0/0	0/1	0/1	0/0	0/0	0/0	0/0	0/0	0/0	0/0	0/1	0/0	0/0	0/0	0/0	0/0	0/0	0/0	0/0	0/0	0/0	0/0	0/0	0/0	0/0	0/1	0/0	0/0	0/0	0/0	0/0	0/0	0/0	0/0	0/0	0/0	0/0
8029136	16115	Intron 3	INDEL	TTC	T	0/0	0/0	0/0	0/1	0/0	0/0	0/0	0/0	0/0	0/0	0/0	0/0	0/0	0/0	0/0	0/0	0/0	0/0	0/0	0/0	0/0	0/0	0/0	0/0	0/0	0/0	0/0	0/0	0/0	0/0	0/0	0/0	0/0	0/0	0/0	0/0	0/0	0/0	0/0	0/0	0/1	0/0
8029162	16141	Intron 3	SNP	T	C	0/0	0/0	0/0	0/0	0/0	0/0	0/0	0/0	0/0	0/0	0/0	0/0	0/0	0/0	0/0	0/0	0/1	0/0	0/0	0/0	0/0	0/0	0/0	0/0	0/0	0/0	0/0	0/0	1/1	0/0	0/0	0/0	0/0	0/0	0/0	0/0	0/0	0/0	0/0	0/0	0/0	0/0
8029167	16146	Intron 3	SNP	T	C	0/0	0/0	0/0	0/1	0/0	0/0	0/0	0/0	0/0	0/1	0/0	0/1	0/0	0/1	0/0	0/1	0/0	0/1	0/0	0/0	0/0	0/0	0/0	0/1	0/0	0/0	0/0	0/0	0/0	0/0	0/1	0/0	0/0	0/0	0/0	0/0	0/0	0/0	0/0	0/0	0/0	0/0
8029205	16184	Intron 3	SNP	C	T	0/0	0/0	0/0	0/0	0/0	0/0	1/1	0/0	0/0	0/0	0/0	0/0	0/0	0/0	0/0	0/1	0/0	0/0	0/0	0/0	0/0	0/0	0/0	0/0	0/0	0/0	0/0	0/0	0/0	0/0	0/0	0/0	0/0	0/0	0/0	0/0	0/0	0/0	0/0	0/0	0/0	0/0
8029206	16185	Intron 3	SNP	C	T	0/0	0/0	0/0	0/0	0/0	0/0	0/0	0/1	0/0	0/0	0/0	0/0	0/0	0/0	0/0	0/0	0/0	0/0	0/0	0/0	0/0	0/0	0/0	0/0	0/0	0/0	0/0	0/0	0/0	0/0	1/1	0/0	0/0	0/0	0/0	0/0	0/0	0/0	0/0	0/0	0/0	0/0
8029242	16221	Intron 3	INDEL	GTCACCTCT	GT	1/1	0/0	0/0	0/0	0/0	0/0	0/0	0/0	0/0	1/1	1/1	0/0	0/0	0/0	0/0	0/0	0/0	0/0	1/1	0/0	1/1	0/0	0/0	0/0	1/1	1/1	0/0	0/0	0/0	0/0	0/0	0/0	0/0	0/0	0/0	0/0	0/0	0/0	0/0	0/0	0/0	0/0
8029249	16228	Intron 3	INDEL	CTT	CTTGGTT	0/0	0/0	0/0	0/0	0/0	0/0	0/0	0/0	0/0	0/1	0/0	0/0	0/0	0/0	0/0	0/0	0/0	0/0	0/1	0/0	./.	0/0	0/0	0/0	0/0	./.	0/0	0/0	0/0	0/0	0/0	0/0	0/0	0/0	0/0	0/0	0/0	0/0	0/0	0/0	0/0	0/0
8029343	16322	Intron 3	SNP	C	A	0/0	0/0	0/0	0/0	0/0	0/0	0/0	0/0	0/0	0/0	0/0	0/0	1/1	0/0	0/0	0/0	0/0	0/0	0/0	0/0	0/0	0/0	0/0	0/0	0/0	0/0	0/0	0/0	0/0	0/0	0/0	0/0	0/0	0/0	0/0	0/0	0/0	0/0	0/0	0/0	0/0	0/0
8029468	16447	Intron 3	INDEL	CTTTCTATT	CTTTCTATTTCTATT	0/0	0/0	0/0	0/0	0/0	0/0	0/0	0/0	0/0	0/0	0/0	0/0	0/0	0/0	0/0	0/0	1/1	0/0	0/0	0/0	0/0	0/0	0/0	0/0	0/0	0/0	0/0	0/0	0/0	0/0	0/0	0/0	0/0	0/0	0/0	0/0	0/0	0/0	0/0	0/0	0/0	0/0
8029541	16520	Intron 3	SNP	G	A	0/0	0/0	0/0	0/0	0/0	1/1	1/1	1/1	0/0	0/0	0/0	0/0	0/0	0/0	0/0	1/1	1/1	0/0	0/0	0/0	0/0	0/0	0/0	0/0	0/0	0/0	0/0	0/0	1/1	0/0	1/1	0/0	0/0	0/0	0/0	0/0	0/0	0/0	0/0	0/0	0/0	0/0
8029804	16783	Intron 3	SNP	A	G	0/0	0/0	0/0	0/0	0/0	0/0	1/1	1/1	0/0	0/0	0/0	0/0	0/0	0/0	0/0	1/1	0/0	0/0	0/0	0/0	0/0	0/0	0/0	0/0	0/0	0/0	0/0	0/0	0/0	0/0	1/1	0/0	0/0	0/0	0/0	0/0	0/0	0/0	0/0	0/0	0/0	0/0
8029835	16814	Intron 3	SNP	G	C	0/0	0/0	0/0	0/0	0/0	0/0	0/0	0/0	0/0	0/0	0/0	0/0	0/0	0/0	0/0	0/0	1/1	0/0	0/0	0/0	0/0	0/0	0/0	0/0	0/0	0/0	0/0	0/0	1/1	0/0	0/0	0/0	0/0	0/0	0/0	0/0	0/0	0/0	0/0	0/0	0/0	0/0
8029845	16824	Intron 3	SNP	C	G	0/0	0/0	0/0	0/0	0/0	0/0	0/0	0/0	0/0	0/0	1/1	0/0	0/0	0/0	0/0	0/0	0/0	0/0	0/0	0/0	0/0	0/0	0/0	0/0	0/0	0/0	0/0	0/0	0/0	0/0	0/0	0/0	0/0	0/0	0/0	0/0	0/0	0/0	0/0	0/0	0/0	0/0
8029852	16831	Intron 3	SNP	G	A	0/0	0/0	0/0	0/0	0/0	1/1	1/1	1/1	0/0	0/0	0/0	0/0	0/0	0/0	0/0	1/1	1/1	0/0	0/0	0/0	0/0	0/0	0/0	0/0	0/0	0/0	0/0	0/0	1/1	0/0	1/1	0/0	0/0	0/0	0/0	0/0	0/0	0/0	0/0	0/0	0/0	0/0
8029866	16845	Intron 3	SNP	G	A	0/0	0/0	0/0	0/0	0/0	0/0	0/0	0/0	0/0	0/0	0/0	0/0	0/0	0/0	0/0	0/0	1/1	0/0	0/0	0/0	0/0	0/0	0/0	0/0	0/0	0/0	0/0	0/0	0/0	0/0	0/0	0/0	0/0	0/0	0/0	0/0	0/0	0/0	0/0	0/0	0/0	0/0
8029878	16857	Intron 3	SNP	C	A	0/0	0/0	0/0	0/0	0/0	0/0	0/0	0/0	0/0	0/0	0/0	0/0	0/0	0/0	0/0	0/0	1/1	0/0	0/0	0/0	0/0	0/0	0/0	0/0	0/0	0/0	0/0	0/0	0/0	0/0	0/0	0/0	0/0	0/0	0/0	0/0	0/0	0/0	0/0	0/0	0/0	0/0
8029884	16863	Intron 3	SNP	C	T	0/0	0/0	0/0	0/0	0/0	0/0	0/0	0/0	0/0	0/0	0/0	0/0	0/0	0/0	0/0	0/0	1/1	0/0	0/0	0/0	0/0	0/0	0/0	0/0	0/0	0/0	0/0	0/0	1/1	0/0	0/0	0/0	0/0	0/0	0/0	0/0	0/0	0/0	0/0	0/0	0/0	0/0
8030056	17035	Intron 3	SNP	C	T	0/0	0/0	0/0	0/0	0/0	0/0	0/0	0/0	0/0	0/0	0/0	0/0	0/0	0/0	0/0	0/0	1/1	0/0	0/0	0/0	0/0	0/0	0/0	0/0	0/0	0/0	0/0	0/0	1/1	0/0	0/0	0/0	0/0	0/0	0/0	0/0	0/0	0/0	0/0	0/0	0/0	0/0
8030238	17217	Intron 3	INDEL	CTTTTTTTTTT	CTTTTTTTTTTTT,CTTTTTTTTTTT	0/0	0/0	0/0	0/0	0/0	1/1	1/1	1/1	0/0	0/0	0/0	0/0	2/2	0/0	0/0	1/1	0/0	0/0	0/0	0/0	0/0	0/2	2/2	0/0	0/0	0/0	2/2	0/0	0/0	0/0	1/1	0/0	0/0	0/0	0/0	0/0	0/0	0/0	0/0	0/0	0/0	0/0
8030305	17284	Intron 3	SNP	A	G	0/0	0/0	0/0	0/0	0/0	0/0	0/0	0/0	0/0	0/0	0/0	0/0	0/0	0/0	0/0	0/0	1/1	0/0	0/0	0/0	0/0	0/0	0/0	0/0	0/0	0/0	0/0	0/0	1/1	0/0	0/0	0/0	0/0	0/0	0/0	0/0	0/0	0/0	0/0	0/0	0/0	0/0
8030430	17409	Intron 3	SNP	C	A	0/0	0/0	0/0	1/1	1/1	0/0	0/0	0/0	0/1	0/0	0/0	0/0	1/1	0/0	0/0	0/0	0/0	0/0	0/0	0/0	0/0	1/1	1/1	0/0	0/0	0/0	1/1	0/0	0/0	0/0	0/0	0/0	0/0	0/0	0/0	0/0	0/0	0/0	0/0	0/0	1/1	1/1
8030441	17420	Intron 3	SNP	C	A	0/0	0/0	0/0	0/0	0/0	0/0	0/0	0/0	0/0	0/0	0/0	0/0	0/0	0/0	0/0	0/0	1/1	0/0	0/0	0/0	0/0	0/0	0/0	0/0	0/0	0/0	0/0	0/0	1/1	0/0	0/0	0/0	0/0	0/0	0/0	0/0	0/0	0/0	0/0	0/0	0/0	0/0
8030443	17422	Intron 3	SNP	G	C	0/0	0/0	0/0	0/0	0/0	0/0	0/0	0/0	0/0	0/0	0/0	0/0	0/0	0/0	0/0	0/0	0/0	0/0	0/0	0/0	0/0	0/0	0/0	0/0	0/0	0/0	0/0	0/0	1/1	0/0	0/0	0/0	0/0	0/0	0/0	0/0	0/0	0/0	0/0	0/0	0/0	0/0
8030459	17438	Intron 3	SNP	G	C	0/0	0/0	0/0	0/0	0/0	1/1	0/0	0/0	0/0	0/0	0/0	0/0	0/0	0/0	0/0	0/0	0/0	0/0	0/0	0/0	0/0	0/0	0/0	0/0	0/0	0/0	0/0	0/0	0/0	0/0	0/0	0/0	0/0	0/0	0/0	0/0	0/0	0/0	0/0	0/0	0/0	0/0
8030486	17465	Intron 3	SNP	T	C	0/0	0/0	0/0	1/1	1/1	1/1	1/1	1/1	0/0	0/0	0/0	0/0	1/1	0/0	0/0	1/1	1/1	0/0	0/0	0/0	0/0	1/1	1/1	0/0	0/0	0/0	1/1	0/0	1/1	0/0	1/1	0/0	0/0	0/0	0/0	0/0	0/0	0/0	0/0	0/0	1/1	1/1
8030496	17475	Intron 3	SNP	A	G	0/0	0/0	0/0	1/1	1/1	0/0	0/0	0/0	0/0	0/0	0/0	0/0	0/0	0/0	0/0	0/0	0/0	0/0	0/0	0/0	0/0	0/0	0/0	0/0	0/0	0/0	0/0	0/0	0/0	0/0	0/0	0/0	0/0	0/0	0/0	0/0	0/0	0/0	0/0	0/0	1/1	1/1
8030497	17476	Intron 3	INDEL	TGGG	TGG	0/0	0/0	0/0	0/0	0/0	0/0	0/0	0/0	0/0	0/0	0/0	0/0	0/0	0/0	0/0	0/0	1/1	0/0	0/0	0/0	0/0	0/0	0/0	0/0	0/0	0/0	0/0	0/0	1/1	0/0	0/0	0/0	0/0	0/0	0/0	0/0	0/0	0/0	0/0	0/0	0/0	0/0
8030548	17527	Intron 3	SNP	A	G	1/1	0/0	0/0	1/1	1/1	1/1	1/1	1/1	0/1	1/1	1/1	0/0	1/1	1/1	0/0	1/1	0/0	0/0	0/1	0/0	1/1	1/1	1/1	0/0	1/1	1/1	1/1	0/0	0/0	1/1	1/1	0/0	0/0	0/0	0/0	0/0	0/0	0/0	0/0	0/0	1/1	1/1
8030596	17575	Intron 3	SNP	T	C	0/0	0/0	0/0	0/0	0/0	1/1	1/1	1/1	0/0	0/0	0/0	0/0	0/0	0/0	0/0	1/1	1/1	0/0	0/0	0/0	0/0	0/0	0/0	0/0	0/0	0/0	0/0	0/0	1/1	0/0	1/1	0/0	0/0	0/0	0/0	0/0	0/0	0/0	0/0	0/0	0/0	0/0
8030599	17578	Intron 3	SNP	T	C	0/0	0/0	0/0	0/0	0/0	1/1	1/1	1/1	0/0	0/0	0/0	0/0	0/0	0/0	0/0	1/1	1/1	0/0	0/0	0/0	0/0	0/0	0/0	0/0	0/0	0/0	0/0	0/0	1/1	0/0	1/1	0/0	0/0	0/0	0/0	0/0	0/0	0/0	0/0	0/0	0/0	0/0
8030630	17609	Intron 3	INDEL	AT	A	0/0	0/0	0/0	0/0	0/0	0/0	0/0	0/0	0/0	0/0	0/0	0/0	0/0	0/0	0/0	0/0	1/1	0/0	0/0	0/0	0/0	0/0	0/0	0/0	0/0	0/0	0/0	0/0	1/1	0/0	0/0	0/0	0/0	0/0	0/0	0/0	0/0	0/0	0/0	0/0	0/0	0/0
8030671	17650	Intron 3	SNP	T	G	0/0	0/0	0/0	0/0	0/0	0/0	0/0	0/0	0/0	0/0	0/0	0/0	0/0	0/0	0/0	0/0	1/1	0/0	0/0	0/0	0/0	0/0	0/0	0/0	0/0	0/0	0/0	0/0	1/1	0/0	0/0	0/0	0/0	0/0	0/0	0/0	0/0	0/0	0/0	0/0	0/0	0/0
8030866	17845	Intron 3	INDEL	GAAAA	GAAA	1/1	0/0	0/0	1/1	1/1	0/0	0/0	0/0	0/0	1/1	1/1	0/0	1/1	1/1	0/0	0/0	0/0	0/0	1/1	0/0	1/1	1/1	1/1	0/0	1/1	1/1	1/1	0/0	0/0	1/1	0/0	0/0	0/0	0/0	0/0	0/0	0/0	0/0	0/0	0/0	1/1	1/1
8030874	17853	Intron 3	SNP	C	G	0/0	0/0	0/0	0/0	0/0	1/1	1/1	1/1	0/0	0/0	0/0	0/0	0/0	0/0	0/0	1/1	0/0	0/0	0/0	0/0	0/0	0/0	0/0	0/0	0/0	0/0	0/0	0/0	0/0	0/0	1/1	0/0	0/0	0/0	0/0	0/0	0/0	0/0	0/0	0/0	0/0	0/0
8030881	17860	Intron 3	SNP	C	G	1/1	0/0	0/0	1/1	1/1	0/0	0/0	0/0	0/0	1/1	1/1	0/0	1/1	1/1	0/0	0/0	1/1	0/0	1/1	0/0	1/1	1/1	1/1	0/0	1/1	1/1	1/1	0/0	1/1	1/1	0/0	0/0	0/0	0/0	0/0	0/0	0/0	0/0	0/0	0/0	1/1	1/1
8031237	18216	3' UTR	SNP	A	T	0/0	0/0	0/0	0/0	0/0	0/0	0/0	0/0	0/0	0/0	0/0	0/0	0/0	0/0	0/0	0/0	0/1	0/0	0/0	0/0	0/0	0/0	0/0	0/0	0/0	0/0	0/0	0/0	0/1	0/0	0/0	0/0	0/0	0/0	0/0	0/0	0/0	0/0	0/0	0/0	0/0	0/0
8031239	18218	3' UTR	SNP	G	T	0/0	0/0	0/0	0/0	0/0	0/0	0/0	0/0	0/0	0/0	0/0	0/0	0/0	0/0	0/0	0/0	0/1	0/0	0/0	0/0	0/0	0/0	0/0	0/0	0/0	0/0	0/0	0/0	0/1	0/0	0/0	0/0	0/0	0/0	0/0	0/0	0/0	0/0	0/0	0/0	0/0	0/0
8031289	18268	3' UTR	INDEL	TA	T	0/0	0/0	0/0	0/0	0/0	0/0	0/0	0/0	0/0	0/0	0/0	0/0	0/0	0/0	0/0	0/0	0/0	0/0	0/0	0/0	0/0	0/0	0/0	0/0	0/0	0/0	0/0	0/0	0/1	0/0	0/0	0/0	0/0	0/0	0/0	0/0	0/0	0/0	0/0	0/0	0/0	0/0
8031335	18314	3' UTR	INDEL	TCTCTTCCA	T	0/0	0/0	0/0	1/1	1/1	0/0	0/0	0/0	0/0	0/0	0/0	0/0	0/0	0/0	0/0	0/0	0/0	0/0	0/0	0/0	0/0	0/0	0/0	0/0	0/0	0/0	0/0	0/0	0/0	0/0	0/0	0/0	0/0	0/0	0/0	0/0	0/0	0/0	0/0	0/0	1/1	1/1
8031348	18327	3' UTR	SNP	G	T	0/0	0/0	0/0	0/0	0/0	0/0	1/1	1/1	0/0	0/0	0/0	0/0	0/0	0/0	0/0	1/1	0/0	0/0	0/0	0/0	0/0	0/0	0/0	0/0	0/0	0/0	0/0	0/0	0/0	0/0	1/1	0/0	0/0	0/0	0/0	0/0	0/0	0/0	0/0	0/0	0/0	0/0
8031514	18493	3' Regulatory Region	SNP	T	C	0/0	0/0	0/0	0/0	0/0	1/1	1/1	1/1	0/0	0/0	0/0	0/0	0/0	0/0	0/0	1/1	1/1	0/0	0/0	0/0	0/0	0/0	0/0	0/0	0/0	0/0	0/0	0/0	1/1	0/0	1/1	0/0	0/0	0/0	0/0	0/0	0/0	0/0	0/0	0/0	0/0	0/0
8031650	18629	3' Regulatory Region	SNP	A	T	0/0	0/0	0/0	0/0	0/0	0/0	0/0	1/1	0/0	0/0	0/0	0/0	0/0	0/0	0/0	0/0	0/0	0/0	0/0	0/0	0/0	0/0	0/0	0/0	0/0	0/0	0/0	0/0	0/0	0/0	1/1	0/0	0/0	0/0	0/0	0/0	0/0	0/0	0/0	0/0	0/0	0/0
8031660	18639	3' Regulatory Region	INDEL	GAGAT	G	0/0	0/0	0/0	0/0	0/0	0/0	0/0	0/0	0/0	0/0	0/0	0/0	0/0	0/0	0/0	0/0	1/1	0/0	0/0	0/0	0/0	0/0	0/0	0/0	0/0	0/0	0/0	0/0	1/1	0/0	0/0	0/0	0/0	0/0	0/0	0/0	0/0	0/0	0/0	0/0	0/0	0/0
8031664	18643	3' Regulatory Region	INDEL	TG	TGG	0/0	0/0	0/0	0/0	0/0	1/1	1/1	1/1	0/0	0/0	0/0	0/0	0/0	0/0	0/0	1/1	0/1	0/0	0/0	0/0	0/0	0/0	0/0	0/0	0/0	0/0	0/0	0/0	./.	0/0	1/1	0/0	0/0	0/0	0/0	0/0	0/0	0/0	0/0	0/0	0/0	0/0
8031670	18649	3' Regulatory Region	SNP	C	T	0/0	0/0	0/0	0/0	0/0	0/0	0/0	1/1	0/0	0/0	0/0	0/0	0/0	0/0	0/0	0/0	0/0	0/0	0/0	0/0	0/0	0/0	0/0	0/0	0/0	0/0	0/0	0/0	0/0	0/0	1/1	0/0	0/0	0/0	0/0	0/0	0/0	0/0	0/0	0/0	0/0	0/0
8031679	18658	3' Regulatory Region	SNP	C	T	0/0	0/0	0/0	0/0	0/0	1/1	1/1	1/1	0/0	0/0	0/0	0/0	0/0	0/0	0/0	1/1	0/0	0/0	0/0	0/0	0/0	0/0	0/0	0/0	0/0	0/0	0/0	0/0	0/0	0/0	1/1	0/0	0/0	0/0	0/0	0/0	0/0	0/0	0/0	0/0	0/0	0/0
8031722	18701	3' Regulatory Region	SNP	C	T	0/0	0/0	0/0	0/0	0/0	0/0	0/0	0/0	0/0	0/0	0/0	0/0	0/0	0/0	0/0	0/0	1/1	0/0	0/0	0/0	0/0	0/0	0/0	0/0	0/0	0/0	0/0	0/0	1/1	0/0	0/0	0/0	0/0	0/0	0/0	0/0	0/0	0/0	0/0	0/0	0/0	0/0
8031778	18757	3' Regulatory Region	SNP	G	A	0/0	0/0	0/0	0/0	0/0	1/1	0/0	1/1	0/0	0/0	0/0	0/0	0/0	0/0	0/0	0/0	0/0	0/0	0/0	0/0	0/0	0/0	0/0	0/0	0/0	0/0	0/0	0/0	0/0	0/0	1/1	0/0	0/0	0/0	0/0	0/0	0/0	0/0	0/0	0/0	0/0	0/0
8031780	18759	3' Regulatory Region	SNP	A	G	0/0	0/0	0/0	0/0	0/0	0/0	1/1	1/1	0/0	0/0	0/0	0/0	0/0	0/0	0/0	1/1	0/0	0/0	0/0	0/0	0/0	0/0	0/0	0/0	0/0	0/0	0/0	0/0	0/0	0/0	1/1	0/0	0/0	0/0	0/0	0/0	0/0	0/0	0/0	0/0	0/0	0/0
8031783	18762	3' Regulatory Region	SNP	A	G	1/1	0/0	0/0	1/1	1/1	1/1	1/1	1/1	0/1	1/1	1/1	0/0	1/1	1/1	0/0	1/1	1/1	0/0	1/1	0/0	1/1	1/1	1/1	0/0	0/0	1/1	1/1	0/0	1/1	1/1	1/1	0/0	0/0	0/0	0/0	0/0	0/0	0/0	0/0	0/0	1/1	1/1
8031797	18776	3' Regulatory Region	SNP	A	G	0/0	0/0	0/0	0/0	0/0	1/1	1/1	1/1	0/0	0/0	0/0	0/0	0/0	0/0	0/0	1/1	1/1	0/0	0/0	0/0	0/0	0/0	0/0	0/0	0/0	0/0	0/0	0/0	1/1	0/0	1/1	0/0	0/0	0/0	0/0	0/0	0/0	0/0	0/0	0/0	0/0	0/0
8031820	18799	3' Regulatory Region	SNP	A	G	1/1	0/0	0/0	1/1	1/1	1/1	1/1	1/1	0/0	1/1	1/1	0/0	1/1	1/1	0/0	1/1	1/1	0/0	1/1	0/0	1/1	1/1	1/1	0/0	0/0	1/1	1/1	0/0	1/1	1/1	1/1	0/0	0/0	0/0	0/0	0/0	0/0	0/0	0/0	0/0	1/1	1/1
8031826	18805	3' Regulatory Region	INDEL	GAAGATCATTCTA	G	0/0	0/0	0/0	0/0	0/0	1/1	0/1	0/1	0/0	0/0	0/0	0/0	0/0	0/0	0/0	1/1	1/1	0/0	0/0	0/0	0/0	0/0	0/0	0/0	0/0	0/0	0/0	0/0	0/1	0/0	0/0	0/0	0/0	0/0	0/0	0/0	0/0	0/0	0/0	0/0	0/0	0/0
8031910	18889	3' Regulatory Region	SNP	A	T	0/0	0/0	0/0	0/0	0/0	1/1	0/0	0/0	0/0	0/0	0/0	0/0	0/0	0/0	0/0	0/0	0/0	0/0	0/0	0/0	0/0	0/0	0/0	0/0	0/0	0/0	0/0	0/0	0/0	0/0	0/0	0/0	0/0	0/0	0/0	0/0	0/0	0/0	0/0	0/0	0/0	0/0
8032029	19008	3' Regulatory Region	INDEL	CATA	CA	0/0	0/0	0/0	0/0	0/0	0/0	1/1	1/1	0/0	0/0	0/0	0/0	0/0	0/0	0/0	1/1	0/0	0/0	0/0	0/0	0/0	0/0	0/0	0/0	0/0	0/0	0/0	0/0	0/0	0/0	1/1	0/0	0/0	0/0	0/0	0/0	0/0	0/0	0/0	0/0	0/0	0/0
8032051	19030	3' Regulatory Region	SNP	G	C	0/0	0/0	0/0	1/1	1/1	0/0	0/0	0/0	0/1	0/0	0/0	0/0	0/0	0/0	0/0	0/0	0/0	0/0	0/0	0/0	0/0	0/0	0/0	0/0	0/0	0/0	0/0	0/0	0/0	0/0	0/0	0/0	0/0	0/0	0/0	0/0	0/0	0/0	0/0	0/0	1/1	1/1
8032090	19069	3' Regulatory Region	SNP	T	G	0/0	0/0	0/0	0/0	0/0	0/0	0/0	0/0	0/0	0/0	0/0	0/0	0/0	0/0	0/0	0/0	0/0	0/0	0/0	0/0	0/0	0/0	0/0	0/0	0/0	0/0	0/0	0/0	1/1	0/0	0/0	0/0	0/0	0/0	0/0	0/0	0/0	0/0	0/0	0/0	0/0	0/0
8032111	19090	3' Regulatory Region	SNP	A	T	0/0	0/0	0/0	0/0	0/0	1/1	1/1	1/1	0/0	0/0	0/0	0/0	0/0	0/0	0/0	1/1	1/1	0/0	0/0	0/0	0/0	0/0	0/0	0/0	0/0	0/0	0/0	0/0	1/1	0/0	1/1	0/0	0/0	0/0	0/0	0/0	0/0	0/0	0/0	0/0	0/0	0/0
8032155	19134	3' Regulatory Region	INDEL	CTTT	CTT	0/0	0/0	0/0	0/0	0/0	0/0	0/0	0/0	0/0	0/0	0/0	0/0	0/0	0/0	0/0	0/0	0/0	0/0	0/0	0/0	0/0	0/0	0/0	0/0	0/0	0/0	0/0	0/0	1/1	0/0	0/0	0/0	0/0	0/0	0/0	0/0	0/0	0/0	0/0	0/0	./.	./.
8032163	19142	3' Regulatory Region	INDEL	TATAA	T	0/0	0/0	0/0	1/1	1/1	0/0	0/0	0/0	0/0	0/0	0/0	0/0	0/0	0/0	0/0	0/0	0/0	0/0	0/0	0/0	0/0	0/0	0/0	0/0	0/0	0/0	0/0	0/0	0/0	0/0	0/0	0/0	0/0	0/0	0/0	0/0	0/0	0/0	0/0	0/0	1/1	1/1
8032164	19143	3' Regulatory Region	SNP	A	G	1/1	0/0	0/0	./.	./.	1/1	1/1	1/1	0/0	1/1	1/1	0/0	0/0	1/1	0/0	1/1	1/1	0/0	1/1	0/0	1/1	0/0	0/0	0/0	0/0	1/1	0/1	0/0	1/1	1/1	1/1	0/0	0/0	0/0	0/0	0/0	0/0	0/0	0/0	0/0	./.	./.
8032168	19147	3' Regulatory Region	SNP	T	G	0/0	0/0	0/0	./.	./.	0/0	0/0	0/0	0/0	0/0	0/0	0/0	0/0	0/0	0/0	0/0	1/1	0/0	0/0	0/0	0/0	0/0	0/0	0/0	0/0	0/0	0/0	0/0	1/1	0/0	0/0	0/0	0/0	0/0	0/0	0/0	0/0	0/0	0/0	0/0	./.	0/0
8032192	19171	3' Regulatory Region	SNP	G	A	0/0	0/0	0/0	0/0	0/0	0/0	0/0	0/0	0/0	0/0	0/0	0/0	1/1	0/0	0/0	0/0	0/0	0/0	0/0	0/0	0/0	1/1	1/1	0/0	0/0	0/0	0/1	0/0	0/0	0/0	0/0	0/0	0/0	0/0	0/0	0/0	0/0	0/0	0/0	0/0	0/0	0/0
8032200	19179	3' Regulatory Region	SNP	G	A	0/0	0/0	0/0	0/0	0/0	0/0	0/0	0/0	0/0	0/0	0/0	0/0	0/0	1/1	0/0	0/0	0/0	0/0	0/0	0/0	0/0	0/0	0/0	0/0	0/0	0/0	0/0	0/0	0/0	1/1	0/0	0/0	0/0	0/0	0/0	0/0	0/0	0/0	0/0	0/0	0/0	0/0
8032202	19181	3' Regulatory Region	INDEL	AAT	A	0/0	0/0	0/0	0/0	0/0	0/0	0/0	0/0	0/0	0/0	0/0	0/0	0/0	0/0	0/0	0/0	1/1	0/0	0/0	0/0	0/0	0/0	0/0	0/0	0/0	0/0	0/0	0/0	1/1	0/0	0/0	0/0	0/0	0/0	0/0	0/0	0/0	0/0	0/0	0/0	0/0	0/0
8032215	19194	3' Regulatory Region	SNP	C	T	0/0	0/0	0/0	0/0	0/0	1/1	0/0	0/0	0/0	0/0	0/0	0/0	0/0	0/0	0/0	0/0	0/0	0/0	0/0	0/0	0/0	0/0	0/0	0/0	0/0	0/0	0/0	0/0	0/0	0/0	0/0	0/0	0/0	0/0	0/0	0/0	0/0	0/0	0/0	0/0	0/0	0/0
8032227	19206	3' Regulatory Region	SNP	T	C	0/0	0/0	0/0	0/0	0/0	1/1	1/1	1/1	0/0	0/0	0/0	0/0	0/0	0/0	0/0	1/1	1/1	0/0	0/0	0/0	0/0	0/0	0/0	0/0	0/0	0/0	0/0	0/0	1/1	0/0	1/1	0/0	0/0	0/0	0/0	0/0	0/0	0/0	0/0	0/0	0/0	0/0
8032264	19243	3' Regulatory Region	SNP	A	G	1/1	0/0	0/0	1/1	1/1	1/1	1/1	1/1	0/1	1/1	1/1	0/0	1/1	1/1	0/0	1/1	1/1	0/0	1/1	0/0	1/1	1/1	1/1	0/0	0/0	1/1	1/1	0/0	1/1	1/1	1/1	0/0	0/0	0/0	0/0	0/1	0/0	0/0	0/0	0/0	1/1	1/1
8032268	19247	3' Regulatory Region	SNP	C	T	0/0	0/0	0/0	0/0	0/0	0/0	0/0	0/0	0/0	0/0	0/0	0/0	0/0	0/0	0/0	0/0	1/1	0/0	0/0	0/0	0/0	0/0	0/0	0/0	0/0	0/0	0/0	0/0	1/1	0/0	0/0	0/0	0/0	0/0	0/0	./.	0/0	0/0	0/0	0/0	0/0	0/0
8032273	19252	3' Regulatory Region	SNP	C	T	0/0	0/0	0/0	0/0	0/0	0/0	0/0	0/0	0/0	0/0	0/0	0/0	1/1	0/0	0/0	0/0	0/0	0/0	0/0	0/0	0/0	1/1	1/1	0/0	0/0	0/0	1/1	0/0	0/0	0/0	0/0	0/0	0/0	0/0	0/0	0/0	0/0	0/0	0/0	0/0	0/0	0/0
8032280	19259	3' Regulatory Region	SNP	G	A	0/0	0/0	0/0	0/0	0/0	0/0	1/1	1/1	0/0	0/0	0/0	0/0	0/0	0/0	0/0	1/1	0/0	0/0	0/0	0/0	0/0	0/0	0/0	0/0	0/0	0/0	0/0	0/0	0/0	0/0	1/1	0/0	0/0	0/0	0/0	0/0	0/0	0/0	0/0	0/0	0/0	0/0
8032283	19262	3' Regulatory Region	SNP	A	T	0/0	0/0	0/0	0/0	0/0	0/0	0/0	0/0	0/0	0/0	0/0	0/0	0/0	0/0	0/0	0/0	1/1	0/0	0/0	0/0	0/0	0/0	0/0	0/0	0/0	0/0	0/0	0/0	1/1	0/0	0/0	0/0	0/0	0/0	0/0	0/0	0/0	0/0	0/0	0/0	0/0	0/0
8032333	19312	3' Regulatory Region	SNP	G	A	0/0	0/0	0/0	0/0	0/0	0/0	1/1	1/1	0/0	0/0	0/0	0/0	0/0	0/0	0/0	1/1	0/0	0/0	0/0	0/0	0/0	0/0	0/0	0/0	0/0	0/0	0/0	0/0	0/0	0/0	1/1	0/0	0/0	0/0	0/0	0/0	0/0	0/0	0/0	0/0	0/0	0/0
8032341	19320	3' Regulatory Region	SNP	T	C	1/1	0/0	0/0	1/1	1/1	1/1	1/1	1/1	0/1	1/1	1/1	0/0	1/1	1/1	0/0	1/1	1/1	0/0	1/1	0/0	1/1	1/1	1/1	0/0	0/0	1/1	1/1	0/0	1/1	1/1	1/1	0/0	0/0	0/0	0/0	0/0	0/0	0/0	0/0	0/0	1/1	1/1
8032424	19403	3' Regulatory Region	SNP	A	G	0/0	0/0	0/0	0/0	0/0	0/0	0/0	0/0	0/0	0/0	0/0	0/0	0/0	0/0	1/1	0/0	1/1	0/0	0/0	0/0	0/0	0/0	0/0	0/0	0/0	0/0	0/0	0/0	1/1	0/0	0/0	0/0	0/0	0/0	0/0	0/0	0/0	0/0	0/0	0/0	0/0	0/0
8032428	19407	3' Regulatory Region	INDEL	ATTT	AT	0/0	0/0	0/0	0/0	0/0	0/0	0/0	0/0	0/0	0/0	0/0	0/0	0/0	0/0	0/0	0/0	0/0	0/0	1/1	0/0	0/0	0/0	0/0	0/0	0/0	0/0	0/0	0/0	0/0	0/0	0/0	0/0	0/0	0/0	0/0	0/0	0/0	0/0	0/0	0/0	0/0	0/0
8032663	19642	3' Regulatory Region	SNP	C	G	0/0	0/0	0/0	0/0	0/0	0/1	0/0	0/0	0/0	0/0	0/0	0/0	0/0	0/0	0/0	0/0	0/0	0/0	0/0	0/0	0/0	0/0	0/0	0/0	0/0	0/0	0/0	0/0	0/0	0/0	0/0	0/0	0/0	0/0	0/0	0/0	0/0	0/0	0/0	0/0	0/0	0/0
8032700	19679	3' Regulatory Region	SNP	C	G	1/1	0/0	1/1	1/1	1/1	1/1	1/1	1/1	1/1	1/1	1/1	1/1	1/1	1/1	1/1	1/1	1/1	1/1	1/1	1/1	1/1	1/1	1/1	1/1	1/1	1/1	1/1	1/1	1/1	1/1	1/1	0/0	0/0	0/0	0/0	0/0	0/0	0/0	0/0	0/0	1/1	1/1
8032926	19905	3' Regulatory Region	SNP	T	A	0/0	0/0	0/0	0/0	0/0	0/0	0/0	0/0	0/0	0/0	0/0	0/0	0/0	0/0	0/0	0/0	0/0	0/0	0/0	0/0	0/0	0/0	0/0	0/0	0/0	0/0	0/0	0/0	1/1	0/0	0/0	0/0	0/0	0/0	0/0	0/0	0/0	0/0	0/0	0/0	0/0	0/0
8033019	19998	3' Regulatory Region	INDEL	TCA	T	0/0	0/0	0/0	0/0	0/0	0/0	0/0	0/0	0/0	0/0	0/0	0/0	1/1	0/0	0/0	0/0	0/0	0/0	./.	0/0	0/0	0/1	1/1	0/0	0/0	0/0	0/1	0/0	0/0	0/0	0/0	0/0	0/0	0/0	0/0	0/0	0/0	0/0	0/0	0/0	0/0	0/0
8033020	19999	3' Regulatory Region	INDEL	CAT	C	0/0	0/0	0/0	0/0	0/0	0/0	0/0	0/0	0/0	0/0	0/0	0/0	1/1	0/0	0/0	0/0	0/0	0/0	./.	0/0	0/0	0/1	1/1	0/0	0/0	0/0	1/1	0/0	0/0	0/0	0/0	0/0	0/0	0/0	0/0	0/0	0/0	0/0	0/0	0/0	0/0	0/0
8033022	20001	3' Regulatory Region	SNP	T	C	0/0	0/0	0/0	0/0	0/0	1/1	1/1	1/1	0/0	0/0	0/0	0/0	0/0	0/0	0/0	1/1	1/1	0/0	./.	0/0	0/0	./.	./.	0/0	0/0	0/0	./.	0/0	1/1	0/0	1/1	0/0	0/0	0/0	0/0	0/0	0/0	0/0	0/0	0/0	0/0	0/0
8033046	20025	3' Regulatory Region	SNP	A	C	0/0	0/0	0/0	0/0	0/0	1/1	1/1	1/1	0/0	0/0	0/0	0/0	0/0	0/0	0/0	1/1	0/0	0/0	./.	0/0	0/0	0/0	0/0	0/0	0/0	0/0	0/0	0/0	0/0	0/0	1/1	0/0	0/0	0/0	0/0	0/0	0/0	0/0	0/0	0/0	0/0	0/0
8033050	20029	3' Regulatory Region	SNP	C	T	0/0	0/0	0/0	0/0	0/0	1/1	1/1	1/1	0/0	0/0	0/0	0/0	0/0	0/0	0/0	1/1	1/1	0/0	./.	0/0	0/0	0/0	0/0	0/0	0/0	0/0	0/0	0/0	1/1	0/0	1/1	0/0	0/0	0/0	0/0	0/0	0/0	./.	0/0	0/0	0/0	0/0
8033093	20072	3' Regulatory Region	SNP	C	T	0/0	0/0	0/0	0/0	0/0	0/1	0/0	0/0	0/0	0/0	0/0	0/0	0/0	0/0	0/0	0/0	0/0	0/0	0/0	0/0	0/0	0/0	0/0	0/0	0/0	0/0	0/0	0/0	0/0	0/0	0/0	0/0	0/0	0/0	0/0	0/0	0/0	./.	0/0	0/0	0/0	0/0

## Sheet: Table S3b
Table S3b: A list of polymorphisms in 42 accessions of narrow-leafed lupin (Lupinus angustifolius L.) within the 1,423 bp sequence of the 5' regulatory region of LanFTc1, a FLOWERING LOCUS T homologue, which is deleted in the Tanjil reference genome (Hane et al. 2017).
Polymorphisms have been called relative to the wild-type LanFTc1 sequence, which is represented by Moroccan accession P27255 (GenBank ID KT862491).
Numbers represent different alleles, where "0" is the reference allele, and "./." indicates a missing value.
			Position of variant in the P27255 wild-type LanFTc1 sequence (KT862491)
		Position	752a	761	765	860	924	981	1030b	1085	1122	1130	1146	1152	1177	1216	1250	1257	1582	1715	1726	1897	1911	1913	1923	1981	2032
		Variant type	INDEL	SNP	SNP	SNP	SNP	SNP	INDEL	SNP	INDEL	INDEL	INDEL	INDEL	SNP	SNP	SNP	SNP	SNP	SNP	SNP	INDEL	SNP	SNP	SNP	INDEL	SNP
		Reference allele	CTCATTTTTGGGGTAAGAAACTAATCTTCTTCAAGGTGTGTGGCTGCCCTTGTAAACAAGTGTCGCTCTCAGGAATCGAATCATTGATTTTTTAATCTTTCTAGAGATCTGGCTGGAATCACATTTTATATGATGCTATATTAAGTCAATGATTAGCAGTTTGTTGTATAGTTCATGTTTTTGTGAATCAGATTTGTCAAATTTCTCATATATTGTTTCTACTTTGTTCCAGGGAACAGCATCAGTAACCCTTGCTGGCCTAGTTAACAATTTGAAACTTCCAAGGAGCACAAATTCTGCTTAGCACATTGTGCACAAGTTAGCTCTCATATTGATAAAATGCTAATAATGTCAATATGAACTCTTATTGCTTTTTTATAAGGATTTAATATGTATACA…	G	T	C	T	C	CTTCCAAGGAGCACAAATTCTGCTTAGCACATTGTGCACAAGTTAGCTCTCATATTGATAAAATGCTAATAATGTCAATATGAACTCTTATTGCTTTTTTATAAGGATTTAATATGTATACACTCACAGTGTAAGTGTTTTTTATACCATCAGCAAATCATGGACCATTGACTTATTAATTATTATTGACTTTTAAACAAAAGTAATACAAATCAATGGTGGATGATATGTTGACAGTGTAAAAAACTTTACACTGTAGTGTACAAATTTTAAACTCTTTTTATAAACTCTTATTATCTCATGTTGGTTCATCAATGAACCTATTATAAGGTTAGGAATATAGTAATTAAACAATAGATCACAGCCATTGATGCATGTAATGTTTATTTTTTGTAGACT…	G	CTTTTTT	TAA	ATACACTCACAGTGTA	TCACAGTG	A	G	G	T	A	G	C	AT	T	C	G	CAAAA	A
		Alternative allele(s)	C	T	G	T	C	T	C	A	CTTTTTTT	TAAA	ATA	T	G	A	A	G	T	T	T	A	G	T	A	CAAAAA	G
PNO	Common name	Vernalisation response
P24138	Marri	Responsive	0/0	0/0	0/0	0/0	0/0	0/0	0/0	0/0	0/0	0/0	0/0	0/0	0/0	0/0	0/0	0/0	1/1	0/0	0/0	0/0	0/0	0/0	0/0	0/0	0/0
P20672	Uniwhite	Responsive	0/0	0/0	0/0	0/0	0/0	0/0	0/0	0/0	0/0	0/0	0/0	0/0	0/0	0/0	0/0	0/0	1/1	0/0	0/0	0/0	0/0	0/0	0/0	0/0	0/0
P26170	G84-040	Responsive	0/0	0/0	0/0	0/0	0/0	0/0	0/0	0/0	0/0	0/0	0/0	0/0	0/0	0/0	0/0	0/0	1/1	0/0	0/0	0/0	0/0	0/0	0/0	1/1	0/0
P26464	GRC5011A	Responsive	0/0	1/1	0/0	1/1	0/0	0/0	0/0	0/0	0/0	0/0	0/0	0/0	1/1	1/1	0/0	0/0	1/1	0/0	0/0	0/0	1/1	0/0	1/1	0/0	1/1
P21624	1111.3	Responsive	0/0	1/1	0/0	1/1	0/0	0/0	0/0	0/0	0/0	0/0	0/0	0/0	1/1	1/1	0/0	0/0	1/1	0/0	0/0	0/0	1/1	0/0	1/1	0/0	1/1
P26559	GRC5038A	Responsive	0/0	1/1	0/0	1/1	0/0	0/0	0/0	0/0	0/0	0/0	0/0	0/0	1/1	1/1	0/0	0/0	1/1	0/0	0/0	0/0	1/1	0/0	1/1	0/0	1/1
P26423	L.O.-1756	Responsive	0/0	1/1	0/0	0/0	0/0	0/0	0/0	0/0	0/0	1/1	0/0	0/0	1/1	1/1	0/0	0/0	1/1	1/1	0/0	1/1	1/1	0/0	1/1	0/0	1/1
P26603	GRC5054A	Responsive	0/0	1/1	0/0	0/0	0/0	0/0	0/0	0/0	0/0	1/1	0/0	0/0	1/1	1/1	0/0	0/0	1/1	1/1	0/0	1/1	1/1	0/0	1/1	0/0	1/1
P26625	GRC5066A	Responsive	0/0	0/0	0/0	0/0	0/0	0/0	0/0	0/0	0/0	0/0	0/0	0/0	0/0	0/0	0/0	0/0	1/1	0/0	0/0	0/0	0/1	0/0	0/1	0/0	0/0
P26668	ITA5269A	Responsive	0/0	0/0	0/0	0/0	0/0	0/0	0/0	0/0	0/0	0/0	0/0	0/0	0/0	0/0	0/0	0/0	1/1	0/0	0/0	0/0	0/0	0/0	0/0	0/0	0/0
P26676	CY06	Responsive	0/0	0/0	0/0	0/0	0/0	0/0	0/0	0/0	0/0	0/0	0/0	0/0	0/0	0/0	0/0	0/0	1/1	0/0	0/0	0/0	0/0	0/0	0/0	0/0	0/0
P27436	SYR6259A	Responsive	0/0	0/0	0/0	0/0	0/0	0/0	0/0	0/0	0/0	0/0	0/0	0/0	0/0	0/0	0/0	0/0	1/1	0/0	0/0	0/0	0/0	0/0	0/0	0/0	0/0
P25136	NS030	Responsive	0/0	0/0	0/0	0/0	0/0	0/0	0/0	0/0	0/0	0/0	0/0	0/0	0/0	0/0	0/0	0/0	1/1	0/0	0/0	0/0	0/0	0/0	0/0	0/0	0/0
P22744	GS123	Responsive	0/0	0/0	0/0	0/0	0/0	0/0	0/0	0/0	0/0	0/0	0/0	0/0	0/0	0/0	0/0	0/0	1/1	0/0	0/0	0/0	0/0	0/0	0/0	0/0	0/0
P22810	NS009	Responsive	0/0	0/0	0/0	0/0	0/0	0/0	0/0	0/0	0/0	0/0	0/0	0/0	0/0	0/0	0/0	0/0	1/1	0/0	0/0	0/0	0/0	0/0	0/0	0/0	0/0
P22831	GP021	Responsive	0/0	1/1	0/0	0/0	0/0	0/0	0/0	0/0	0/0	1/1	0/0	0/0	1/1	1/1	0/0	0/0	1/1	1/1	0/0	1/1	1/1	0/0	1/1	0/0	1/1
P22872	GM120	Responsive	0/0	1/1	0/0	0/0	0/0	1/1	0/0	1/1	0/0	0/0	1/1	./.	1/1	0/0	0/0	0/0	1/1	0/0	1/1	0/0	1/1	0/0	1/1	0/0	0/0
P25055	GF001	Responsive	0/0	0/0	0/0	0/0	0/0	0/0	0/0	0/0	0/0	0/0	0/0	0/0	0/0	0/0	0/0	0/0	1/1	0/0	0/0	0/0	0/0	0/0	0/0	0/0	0/0
P27893	MAR6781A	Responsive	0/0	0/0	0/0	0/0	0/0	0/0	0/0	0/0	0/0	0/0	0/0	0/0	0/0	0/0	0/0	0/0	1/1	0/0	0/0	0/0	0/0	0/0	0/0	0/0	0/0
P26167	G84-038	Responsive	0/0	0/0	0/0	0/0	0/0	0/0	0/0	0/0	0/0	0/0	0/0	0/0	0/0	0/0	0/0	0/0	1/1	0/0	0/0	0/0	0/0	0/0	0/0	0/0	0/0
P26239	G84-091	Responsive	0/0	0/0	0/0	0/0	0/0	0/0	0/0	0/0	0/0	0/0	0/0	0/0	0/0	0/0	0/0	0/0	1/1	0/0	0/0	0/0	0/0	0/0	0/0	0/0	0/0
P26297	G84-159	Responsive	0/0	0/0	0/0	0/0	0/0	0/0	0/0	0/0	0/0	0/0	0/0	0/0	0/0	0/0	0/0	0/0	1/1	0/0	0/0	0/0	0/0	0/0	0/0	0/0	0/0
P27895	MAR6783A	Responsive	0/0	0/0	0/0	0/0	0/0	0/0	0/0	0/0	0/0	0/0	0/0	0/0	0/0	0/0	0/0	0/0	1/1	0/0	0/0	0/0	0/0	0/0	0/0	0/0	0/0
P28195	AN03	Responsive	0/0	0/0	0/0	0/0	0/0	0/0	0/0	0/0	0/0	0/0	0/0	0/0	0/0	0/0	0/0	0/0	1/1	0/0	0/0	0/0	0/0	0/0	0/0	0/0	0/0
P20720	G111	Responsive	0/0	0/0	0/0	0/0	0/0	0/0	0/0	0/0	0/0	0/0	0/0	0/0	0/0	0/0	1/1	0/0	1/1	0/0	0/0	0/0	0/0	0/0	0/0	0/0	0/0
P22687	GS037	Responsive	0/0	0/0	0/0	0/0	0/0	0/0	0/0	0/0	0/0	0/0	0/0	0/0	0/0	0/0	0/0	0/0	1/1	0/0	0/0	0/0	0/0	0/0	0/0	0/0	0/0
P22839	GP051	Responsive	0/0	0/0	0/0	0/0	0/0	0/0	0/0	0/0	0/0	0/0	0/0	0/0	0/0	0/0	0/0	0/0	1/1	0/0	0/0	0/0	0/0	0/0	0/0	0/0	0/0
P25016	QS212	Responsive	0/0	0/0	0/0	0/0	0/0	0/0	0/0	0/0	0/0	0/0	0/0	0/0	0/0	0/0	0/0	0/0	1/1	0/0	0/0	0/0	0/0	0/0	0/0	0/0	0/0
P27221	MAR6009A	Responsive	0/0	0/1	1/1	0/0	1/1	0/0	0/0	0/0	0/1	./.	./.	1/1	0/0	0/0	0/0	1/1	1/1	0/0	0/0	0/0	1/1	1/1	1/1	0/0	1/1
P28038	MJS373	Responsive	0/0	0/0	0/0	0/0	0/0	0/0	0/0	0/0	0/0	0/0	0/0	0/0	0/0	0/0	0/0	0/0	1/1	0/0	0/0	0/0	0/0	0/0	0/0	0/0	0/0
P22660	Q031	Mildly responsive	0/0	1/1	0/0	0/0	0/0	0/0	1/1	./.	./.	./.	./.	./.	./.	./.	./.	./.	./.	./.	./.	./.	./.	./.	./.	./.	./.
P30000	83A:476	Unresponsive	1/1	./.	./.	./.	./.	./.	./.	./.	./.	./.	./.	./.	./.	./.	./.	./.	./.	./.	./.	./.	./.	./.	./.	./.	./.
P28317	Sonet	Unresponsive	1/1	./.	./.	./.	./.	./.	./.	./.	./.	./.	./.	./.	./.	./.	./.	./.	./.	./.	./.	./.	./.	./.	./.	./.	./.
P28324	Kalya	Unresponsive	1/1	./.	./.	./.	./.	./.	./.	./.	./.	./.	./.	./.	./.	./.	./.	./.	./.	./.	./.	./.	./.	./.	./.	./.	./.
P29086	Mandelup	Unresponsive	1/1	./.	./.	./.	./.	./.	./.	./.	./.	./.	./.	./.	./.	./.	./.	./.	./.	./.	./.	./.	./.	./.	./.	./.	./.
P28137	Myallie	Unresponsive	1/1	./.	./.	./.	./.	./.	./.	./.	./.	./.	./.	./.	./.	./.	./.	./.	./.	./.	./.	./.	./.	./.	./.	./.	./.
P28806	Bolero	Unresponsive	1/1	./.	./.	./.	./.	./.	./.	./.	./.	./.	./.	./.	./.	./.	./.	./.	./.	./.	./.	./.	./.	./.	./.	./.	./.
P28364	Quilinock	Unresponsive	1/1	./.	./.	./.	./.	./.	./.	./.	./.	./.	./.	./.	./.	./.	./.	./.	./.	./.	./.	./.	./.	./.	./.	./.	./.
P26975	Yorrel	Unresponsive	1/1	./.	./.	./.	./.	./.	./.	./.	./.	./.	./.	./.	./.	./.	./.	./.	./.	./.	./.	./.	./.	./.	./.	./.	./.
P20681	Unicrop	Unresponsive	1/1	./.	./.	./.	./.	./.	./.	./.	./.	./.	./.	./.	./.	./.	./.	./.	./.	./.	./.	./.	./.	./.	./.	./.	./.
P25795	Emir	Unresponsive	./.	./.	./.	./.	./.	./.	./.	./.	./.	./.	./.	./.	./.	./.	./.	./.	./.	./.	./.	./.	./.	./.	./.	./.	./.
P29039	BSKHA-640	Unresponsive	./.	./.	./.	./.	./.	./.	./.	./.	./.	./.	./.	./.	./.	./.	./.	./.	./.	./.	./.	./.	./.	./.	./.	./.	./.
a Corresponds to the 1,423 bp large INDEL in the 5' regulatory region of LanFTc1
b Corresponds to the 1,208 bp large INDEL in the 5' regulatory region of LanFTc1

## Sheet: Table S4
Table S5: Transcription factor motifs identified in the wild-type sequence (ku; represented by accession P27255) of LanFTc1, the vernalisation responsive FT homologue in narrow-leafed lupin (Lupinus angustifolius L.).
Adapted from Nelson et al. (2017) to highlight motifs located within critical regions that are associated with altered gene expression when deleted and/or which are disrupted by SNP polymorphisms in one or more vernalisation responsive accessions(s).
Motifs found within exons are highlighted in pink.
Model ID	Transcription factor	Score	Relative score	P27255 sequence start	P27255 sequence end	Strand	Predicted site sequence	Motif present in critical region of 1,423 bp deletion associated with high early LanFTc1 gene expression	Motif present in critical region of 1,208 bp and 1,423 bp deletions associated with moderate early LanFTc1 gene expression	Motif present in 1,208 bp deletion outside of the critical region associated with moderate early LanFTc1 gene expression	SNPs identified within motifs in one or more vernalisation responsive accession(s
MA0034.1	GAMYB	7.40	0.86	19	28	+	GAAAACCGTA
MA0020.1	DOF2	8.35	0.98	31	36	-	AAAGCT
MA0021.1	DOF3	5.49	0.87	31	36	-	AAAGCT
MA0053.1	MNB1A	8.12	1.00	32	36	-	AAAGC
MA0064.1	PBF	8.06	1.00	32	36	-	AAAGC
MA0120.1	ID1	8.08	0.87	45	56	+	TTTTTACTATTG
P$HSFA4A_01	HSFA4A	-	1.00	50	56	+	aCTATT
MA0120.1	ID1	8.02	0.87	54	65	+	TTGTCCTTGCTG
P$ASR1_01	ASR1	-	1.00	75	80	-	TGGGT
MA0020.1	DOF2	6.49	0.89	101	106	+	AAAGTA
MA0021.1	DOF3	7.84	0.97	101	106	+	AAAGTA
MA0053.1	MNB1A	6.79	0.93	101	105	+	AAAGT
MA0064.1	PBF	7.33	0.96	101	105	+	AAAGT
MA0044.1	HMG1	7.13	0.88	102	110	-	GTTTTACTT
MA0054.1	MYB.PH3	10.06	0.93	113	121	-	AAACGGTTA
MA0054.1	MYB.PH3	12.46	1.00	113	121	+	TAACCGTTT
MA0582.1	RAV1	8.21	0.85	121	132	-	AAACAACACAGA
MA0044.1	HMG1	8.83	0.94	126	134	+	GTTGTTTTT
P$HMG1_01	HMG1	-	1.00	126	135	+	GTTGTtttt
MA0120.1	ID1	9.47	0.91	127	138	+	TTGTTTTTATTG
P$DOF1_01	DOF1	-	1.00	150	161	-	tgtCTTTAgtt
MA0020.1	DOF2	6.70	0.90	162	167	-	AAAGAC
MA0053.1	MNB1A	6.79	0.93	163	167	-	AAAGA
MA0064.1	PBF	5.74	0.88	163	167	-	AAAGA
P$GT1_Q6	GT1	-	1.00	196	203	+	GTAAAta
MA0583.1	RAV1(VAR.2)	10.72	0.93	204	215	-	AGCACCTGATGC
MA0562.1	PIF5	6.86	0.85	207	214	+	TCAGGTGC
MA0045.1	HMGI/Y	10.80	0.87	217	232	-	TACCAAATAAAAAAAT
MA0082.1	SQUAMOSA	11.37	0.89	217	230	-	CCAAATAAAAAAAT
MA0556.1	AP3	12.27	0.87	218	232	-	TACCAAATAAAAAAA
MA0548.1	AGL15	13.15	0.86	218	232	+	TTTTTTTATTTGGTA
MA0563.1	SEP3	9.66	0.88	220	230	+	TTTTTATTTGG
MA0553.1	SMZ	8.54	0.87	230	237	-	CCTCCTAC
MA0096.1	BZIP910	7.07	0.85	255	261	+	ATGACAT
P$RIN_Q2	RIN	-	0.95	340	351	+	ctatTTTATga
P$ATMYB15_Q2	MYB15	-	1.00	369	375	-	tTGTTA
MA0044.1	HMG1	8.23	0.92	414	422	-	GTTGTGATT
MA0572.1	ATHB1	11.27	0.86	440	451	-	TCGAATTATTTC
MA0008.1	HAT5	11.37	0.95	442	449	-	GAATTATT
MA0096.1	BZIP910	7.07	0.85	456	462	-	ATGACTT
MA0008.1	HAT5	8.16	0.85	472	479	-	AAATTATG
MA0120.1	ID1	8.04	0.87	492	503	-	TTTCTTCTTGCT
MA0127.1	PEND	11.59	0.92	495	504	-	ATTTCTTCTT
MA0565.1	FUS3	10.57	0.90	506	514	-	CGCATGCTT
MA0564.1	ABI3	10.00	0.89	507	515	-	TCGCATGCT
MA0565.1	FUS3	10.31	0.90	507	515	+	AGCATGCGA
MA0581.1	LEC2	8.55	0.87	507	517	+	AGCATGCGAGA
P$HMG1_01	HMG1	-	1.00	507	516	-	gaaaACAAC
MA0044.1	HMG1	9.69	0.97	516	524	-	GTTGTTTTC
MA0044.1	HMG1	6.92	0.88	539	547	+	GTTCTTTTT
MA0020.1	DOF2	6.89	0.91	540	545	-	AAAGAA
MA0053.1	MNB1A	6.79	0.93	541	545	-	AAAGA
MA0064.1	PBF	5.74	0.88	541	545	-	AAAGA
MA0096.1	BZIP910	7.07	0.85	566	572	+	CTGAAGT
P$GT1_Q6_02	GT1	-	1.00	573	585	-	gGTTAAaattta
P$ASR1_01	ASR1	-	1.00	596	601	-	TGGGT
MA0583.1	RAV1(VAR.2)	8.89	0.87	629	640	+	ATGACCTGAGCC
MA0096.1	BZIP910	7.07	0.85	629	635	+	ATGACCT
MA0044.1	HMG1	6.73	0.87	654	662	-	GTCGCACTC
MA0582.1	RAV1	8.55	0.86	695	706	-	ACACAACACATA
MA0121.1	ARR10	6.13	0.86	703	710	-	AGATACAC
MA0568.1	MYC3	6.75	0.86	724	731	-	ACATGTGA
MA0568.1	MYC3	6.75	0.86	724	731	+	TCACATGT
MA0562.1	PIF5	10.36	0.93	724	731	+	TCACATGT
P$HSFA2_01	HSFA2	-	1.00	734	740	-	tTTTGG
MA0563.1	SEP3	10.99	0.90	735	745	+	ATTTTTTTTGG
MA0096.1	BZIP910	7.07	0.85	747	753	+	ATGACCT	Partly (1 of 7 bp within deletion)
MA0096.1	BZIP910	7.07	0.85	750	756	-	ATGAGGT	Partly (4 of 7 bp within deletion)
P$HSFA2_01	HSFA2	-	1.00	751	757	-	tTTTGG	Partly (5 of 7 bp within deletion)
MA0563.1	SEP3	12.52	0.93	752	762	+	CTCATTTTTGG	Partly (6 of 7 bp within deletion)			The "T" at position 761 has an alternative "G" allele.
P$SEP3_01	AGL9	-	1.00	752	763	+	ctcatTTTTGg	Partly (6 of 7 bp within deletion)			The "T" at position 761 has an alternative "G" allele.
MA0563.1	SEP3	8.91	0.86	753	763	+	TCATTTTTGGG	Fully			The "T" at position 761 has an alternative "G" allele.
MA0121.1	ARR10	6.34	0.86	771	778	-	AGATTAGT	Fully
MA0549.1	BES1	7.89	0.85	806	816	+	AACAAGTGTCG	Fully
MA0572.1	ATHB1	11.44	0.87	827	838	+	TCGAATCATTGA	Fully
MA0008.1	HAT5	9.60	0.90	829	836	+	GAATCATT	Fully
MA0008.1	HAT5	8.72	0.87	830	837	-	CAATGATT	Fully
P$BPC1_Q2	BPC1	-	1.00	842	848	-	cTTTCT	Fully
MA0020.1	DOF2	6.48	0.89	846	851	-	AAAGAT	Fully
MA0053.1	MNB1A	6.79	0.93	847	851	-	AAAGA	Fully
MA0064.1	PBF	5.74	0.88	847	851	-	AAAGA	Fully
MA0121.1	ARR10	9.13	0.97	856	863	+	AGATCTGG	Fully			The "C" at position 860 has an alternative "T" allele.
MA0129.1	TGA1A	6.59	0.85	893	899	+	TAAGTCA	Fully
MA0110.2	ATHB5	9.90	0.85	898	910	-	CTGCTAATCATTG	Fully
MA0008.1	HAT5	8.72	0.87	898	905	+	CAATGATT	Fully
MA0008.1	HAT5	9.85	0.91	899	906	-	TAATCATT	Fully
MA0054.1	MYB.PH3	7.80	0.87	905	913	-	AAACTGCTA	Fully
MA0054.1	MYB.PH3	7.20	0.85	905	913	+	TAGCAGTTT	Fully
MA0034.1	GAMYB	7.40	0.86	910	919	-	TACAACAAAC	Fully
MA0121.1	ARR10	8.16	0.93	941	948	+	AGATTTGT	Fully
MA0559.1	PI	11.07	0.85	966	979	-	AACAAAGTAGAAAC	Fully
MA0020.1	DOF2	6.49	0.89	971	976	-	AAAGTA	Fully
MA0021.1	DOF3	7.84	0.97	971	976	-	AAAGTA	Fully
MA0053.1	MNB1A	6.79	0.93	972	976	-	AAAGT	Fully
MA0064.1	PBF	7.33	0.96	972	976	-	AAAGT	Fully
MA0054.1	MYB.PH3	9.00	0.90	1016	1024	+	TAACAATTT	Fully
P$ATMYB15_Q2	MYB15	-	1.00	1016	1022	+	TAACAa	Fully
MA0044.1	HMG1	6.38	0.86	1037	1045	-	TTTGTGCTC	Fully	Fully
MA0129.1	TGA1A	6.94	0.86	1099	1105	+	AATGTCA	Fully	Fully
P$CBNAC_01	CBNAC	-	1.00	1119	1125	+	tTGCTT	Fully	Fully
MA0020.1	DOF2	8.76	1.00	1120	1125	-	AAAGCA	Fully	Fully
MA0021.1	DOF3	8.13	0.98	1120	1125	-	AAAGCA	Fully	Fully
MA0053.1	MNB1A	8.12	1.00	1121	1125	-	AAAGC	Fully	Fully
MA0064.1	PBF	8.06	1.00	1121	1125	-	AAAGC	Fully	Fully
MA0054.1	MYB.PH3	8.20	0.88	1160	1168	+	TAAGTGTTT	Fully	Fully
P$WRKY_Q2	WRKY	-	1.00	1186	1197	-	TGACTtattaa	Fully	Fully
MA0129.1	TGA1A	6.59	0.85	1197	1203	-	TAAGTCA	Fully	Fully
MA0008.1	HAT5	8.13	0.85	1203	1210	-	TAATTAAT	Fully	Fully
MA0008.1	HAT5	11.62	0.96	1205	1212	+	TAATTATT	Fully	Fully
MA0127.1	PEND	10.04	0.88	1206	1215	+	AATTATTATT	Fully	Fully
MA0008.1	HAT5	9.23	0.89	1208	1215	+	TTATTATT	Fully	Fully
MA0020.1	DOF2	6.30	0.88	1216	1221	-	AAAGTC	Fully	Fully		The "A" at position 1216 has an alternative "G" allele.
MA0021.1	DOF3	7.84	0.97	1216	1221	-	AAAGTC	Fully	Fully		The "A" at position 1216 has an alternative "G" allele.
MA0053.1	MNB1A	6.79	0.93	1217	1221	-	AAAGT	Fully	Fully
MA0064.1	PBF	7.33	0.96	1217	1221	-	AAAGT	Fully	Fully
MA0578.1	ATSPL8	8.91	0.86	1228	1243	-	TGATTTGTATTACTTT	Fully	Fully
MA0020.1	DOF2	6.49	0.89	1228	1233	+	AAAGTA	Fully	Fully
MA0021.1	DOF3	7.84	0.97	1228	1233	+	AAAGTA	Fully	Fully
MA0053.1	MNB1A	6.79	0.93	1228	1232	+	AAAGT	Fully	Fully
MA0064.1	PBF	7.33	0.96	1228	1232	+	AAAGT	Fully	Fully
P$O2_03	OPAQUE2	-	1.00	1250	1260	+	GATGAtatgt	Fully	Fully		The "G" at position 1250 and "T" at position 1257 have alternative "A" and "G" alleles, respectively.
MA0020.1	DOF2	6.09	0.87	1273	1278	-	AAAGTT	Fully	Fully
MA0021.1	DOF3	5.20	0.85	1273	1278	-	AAAGTT	Fully	Fully
MA0053.1	MNB1A	6.79	0.93	1274	1278	-	AAAGT	Fully	Fully
MA0064.1	PBF	7.33	0.96	1274	1278	-	AAAGT	Fully	Fully
P$ATHSFA1D_01	ATHSFA1D	-	1.00	1277	1283	-	TGTAGt	Fully	Fully
MA0578.1	ATSPL8	11.38	0.91	1283	1298	-	AAATTTGTACACTACA	Fully	Fully
MA0578.1	ATSPL8	10.77	0.90	1283	1298	+	TGTAGTGTACAAATTT	Fully	Fully
MA0020.1	DOF2	5.92	0.86	1303	1308	-	AAAGAG	Fully	Fully
MA0021.1	DOF3	5.35	0.86	1303	1308	-	AAAGAG	Fully	Fully
MA0053.1	MNB1A	6.79	0.93	1304	1308	-	AAAGA	Fully	Fully
MA0064.1	PBF	5.74	0.88	1304	1308	-	AAAGA	Fully	Fully
MA0054.1	MYB.PH3	7.54	0.86	1313	1321	-	TAAGAGTTT	Fully	Fully
MA0582.1	RAV1	8.53	0.86	1326	1337	-	AACCAACATGAG	Fully	Fully
P$TEIL_01	TEIL	-	0.99	1343	1351	+	ATGAAcct	Fully	Fully
MA0581.1	LEC2	10.02	0.90	1397	1407	-	TACATGCATCA	Fully	Fully
P$AT3G20750_01	AT3G20750	-	1.00	1400	1408	-	atGTTTAt	Fully	Fully
MA0578.1	ATSPL8	9.71	0.87	1415	1430	+	TTTTTTGTAGACTATA	Fully	Fully
MA0096.1	BZIP910	7.07	0.85	1434	1440	+	CTGAGGT	Fully	Fully
MA0588.1	TGA1	8.39	0.87	1437	1447	+	AGGTGATGTCA	Fully	Fully
MA0054.1	MYB.PH3	8.23	0.88	1450	1458	-	TAACATTTT	Fully	Fully
MA0020.1	DOF2	6.48	0.89	1458	1463	-	AAAGAT	Fully	Fully
MA0053.1	MNB1A	6.79	0.93	1459	1463	-	AAAGA	Fully	Fully
MA0064.1	PBF	5.74	0.88	1459	1463	-	AAAGA	Fully	Fully
MA0020.1	DOF2	6.09	0.87	1467	1472	-	AAAGTT	Fully	Fully
MA0021.1	DOF3	5.20	0.85	1467	1472	-	AAAGTT	Fully	Fully
MA0053.1	MNB1A	6.79	0.93	1468	1472	-	AAAGT	Fully	Fully
MA0064.1	PBF	7.33	0.96	1468	1472	-	AAAGT	Fully	Fully
MA0554.1	SOC1	11.88	0.86	1471	1485	+	TTTTTCAAATTTTGT	Fully	Fully
MA0082.1	SQUAMOSA	10.38	0.87	1472	1485	-	ACAAAATTTGAAAA	Fully	Fully
MA0548.1	AGL15	12.68	0.86	1473	1487	+	TTTCAAATTTTGTAT	Fully	Fully
MA0054.1	MYB.PH3	8.38	0.88	1485	1493	-	AAACTGATA	Fully	Fully
MA0054.1	MYB.PH3	7.99	0.87	1485	1493	+	TATCAGTTT	Fully	Fully
P$HSFA4A_01	HSFA4A	-	1.00	1509	1515	-	AATAGt	Fully	Fully
MA0054.1	MYB.PH3	8.23	0.88	1520	1528	+	TAACATTTT	Fully	Fully
MA0008.1	HAT5	9.23	0.89	1528	1535	+	TTATTATT	Fully	Fully
P$GT1_Q6	GT1	-	1.00	1545	1552	-	taTTTAC	Fully	Fully
MA0008.1	HAT5	8.67	0.87	1548	1555	+	ATATTATT	Fully	Fully
MA0578.1	ATSPL8	9.24	0.87	1549	1564	+	TATTATTTACTAAATA	Fully	Fully
MA0008.1	HAT5	8.42	0.86	1561	1568	-	CATTTATT	Fully	Fully
MA0582.1	RAV1	10.45	0.91	1563	1574	-	TAGCAACATTTA	Fully	Fully
MA0020.1	DOF2	6.89	0.91	1577	1582	+	AAAGAA	Fully	Fully
MA0053.1	MNB1A	6.79	0.93	1577	1581	+	AAAGA	Fully	Fully
MA0064.1	PBF	5.74	0.88	1577	1581	+	AAAGA	Fully	Fully
MA0082.1	SQUAMOSA	9.87	0.86	1583	1596	-	ATAAATATTGCAAT	Fully	Fully
MA0020.1	DOF2	6.30	0.88	1609	1614	+	AAAGGC	Fully	Fully
MA0021.1	DOF3	6.70	0.92	1609	1614	+	AAAGGC	Fully	Fully
MA0064.1	PBF	5.74	0.88	1609	1613	+	AAAGG	Fully	Fully
MA0021.1	DOF3	8.35	0.99	1632	1637	-	AAAGTG	Fully	Fully
MA0053.1	MNB1A	6.79	0.93	1633	1637	-	AAAGT	Fully	Fully
MA0064.1	PBF	7.33	0.96	1633	1637	-	AAAGT	Fully	Fully
MA0044.1	HMG1	6.19	0.85	1650	1658	-	GTGGTATTT	Fully	Fully
MA0549.1	BES1	8.23	0.86	1655	1665	-	TACAAGTGTGG	Fully	Fully
MA0549.1	BES1	8.04	0.85	1656	1666	+	CACACTTGTAA	Fully	Fully
MA0582.1	RAV1	9.76	0.89	1665	1676	-	TAGCAACATTTT	Fully	Fully
P$TGA1A_Q2_01	TGA1A	-	1.00	1680	1702	+	ttaATGACattttttaataata	Fully	Fully
MA0096.1	BZIP910	7.07	0.85	1683	1689	+	ATGACAT	Fully	Fully
MA0129.1	TGA1A	6.94	0.86	1684	1690	-	AATGTCA	Fully	Fully
MA0008.1	HAT5	9.23	0.89	1695	1702	-	TTATTATT	Fully	Fully
MA0127.1	PEND	10.04	0.88	1695	1704	-	AATTATTATT	Fully	Fully
MA0008.1	HAT5	11.06	0.94	1698	1705	-	AAATTATT	Fully	Fully
MA0120.1	ID1	7.99	0.87	1726	1737	-	TCTTTTTTATTG	Fully	Fully		The "T" at position 1726 has an alternative "C" allele.
MA0020.1	DOF2	6.70	0.90	1733	1738	+	AAAGAC	Fully	Fully
MA0053.1	MNB1A	6.79	0.93	1733	1737	+	AAAGA	Fully	Fully
MA0064.1	PBF	5.74	0.88	1733	1737	+	AAAGA	Fully	Fully
P$HSFA2_01	HSFA2	-	1.00	1736	1742	-	tTTTGG	Fully	Fully
MA0563.1	SEP3	9.91	0.88	1737	1747	+	ACTTGTTTTGG	Fully	Fully
MA0044.1	HMG1	6.87	0.88	1738	1746	+	CTTGTTTTG	Fully	Fully
P$AT2G15660_01	AT2G15660	-	0.92	1739	1750	+	TTGTTttggaa	Fully	Fully
MA0044.1	HMG1	6.54	0.86	1748	1756	-	CTTTTACTT	Fully	Fully
MA0020.1	DOF2	6.48	0.89	1753	1758	+	AAAGAT	Fully	Fully
MA0053.1	MNB1A	6.79	0.93	1753	1757	+	AAAGA	Fully	Fully
MA0064.1	PBF	5.74	0.88	1753	1757	+	AAAGA	Fully	Fully
P$CBNAC_01	CBNAC	-	1.00	1760	1766	-	AAGCAa	Fully	Fully
MA0096.1	BZIP910	7.07	0.85	1772	1778	-	ATTACGT	Fully	Fully
P$NAC6_01	NAC6	-	1.00	1772	1778	+	aCGTAA	Fully	Fully
MA0021.1	DOF3	8.35	0.99	1782	1787	+	AAAGTG	Fully	Fully
MA0053.1	MNB1A	6.79	0.93	1782	1786	+	AAAGT	Fully	Fully
MA0064.1	PBF	7.33	0.96	1782	1786	+	AAAGT	Fully	Fully
MA0044.1	HMG1	6.29	0.86	1793	1801	-	CTTGCATTT	Fully	Fully
MA0121.1	ARR10	6.03	0.85	1800	1807	+	AGATTTCC	Fully	Fully
MA0034.1	GAMYB	8.09	0.88	1814	1823	-	CTCAACCGAA	Fully	Fully
MA0578.1	ATSPL8	8.87	0.86	1822	1837	+	AGTTCTGTACAGTTTC	Fully	Fully
P$PBF_Q2	PBF	-	1.00	1835	1841	-	CCTTTt	Fully	Fully
P$C1_Q2	C1	-	1.00	1836	1847	-	gcagTAGTTag	Fully	Fully
MA0020.1	DOF2	6.49	0.89	1840	1845	-	AAAGGA	Fully	Fully
MA0021.1	DOF3	6.70	0.92	1840	1845	-	AAAGGA	Fully	Fully
MA0064.1	PBF	5.74	0.88	1841	1845	-	AAAGG	Fully	Fully
P$PBF_Q2_01	PBF	-	1.00	1841	1847	+	CCTTTt	Fully	Fully
MA0563.1	SEP3	8.48	0.85	1870	1880	+	TATTCTTTGGG	Fully	Fully
MA0020.1	DOF2	6.89	0.91	1872	1877	-	AAAGAA	Fully	Fully
MA0053.1	MNB1A	6.79	0.93	1873	1877	-	AAAGA	Fully	Fully
MA0064.1	PBF	5.74	0.88	1873	1877	-	AAAGA	Fully	Fully
MA0127.1	PEND	10.33	0.89	1896	1905	-	AATTTTTATT	Fully	Fully
MA0020.1	DOF2	6.09	0.87	1940	1945	+	AAAGTT	Fully	Fully
MA0021.1	DOF3	5.20	0.85	1940	1945	+	AAAGTT	Fully	Fully
MA0053.1	MNB1A	6.79	0.93	1940	1944	+	AAAGT	Fully	Fully
MA0064.1	PBF	7.33	0.96	1940	1944	+	AAAGT	Fully	Fully
P$MADSA_Q2	MADSA	-	1.00	1944	1960	-	attctATTTTtaaact	Fully	Fully
MA0082.1	SQUAMOSA	11.44	0.89	1959	1972	-	TTAAAAATAGAATG	Fully	Fully
MA0020.1	DOF2	5.92	0.86	1983	1988	+	AAAGAG	Fully	Fully
MA0021.1	DOF3	5.35	0.86	1983	1988	+	AAAGAG	Fully	Fully
MA0053.1	MNB1A	6.79	0.93	1983	1987	+	AAAGA	Fully	Fully
MA0064.1	PBF	5.74	0.88	1983	1987	+	AAAGA	Fully	Fully
MA0020.1	DOF2	6.89	0.91	1998	2003	+	AAAGAA	Fully	Fully
MA0053.1	MNB1A	6.79	0.93	1998	2002	+	AAAGA	Fully	Fully
MA0064.1	PBF	5.74	0.88	1998	2002	+	AAAGA	Fully	Fully
MA0582.1	RAV1	9.52	0.88	2002	2013	-	ATACAACATATT	Fully	Fully
MA0044.1	HMG1	9.65	0.97	2007	2015	+	GTTGTATTT	Fully	Fully
P$HMG1_01	HMG1	-	1.00	2007	2016	+	GTTGTattt	Fully	Fully
MA0044.1	HMG1	6.32	0.86	2016	2024	-	GTTATAATC	Fully	Fully
MA0001.2	SEP4	11.19	0.85	2020	2037	+	ATAACTATTNAAAGAAAT	Fully	Fully
MA0054.1	MYB.PH3	7.49	0.86	2021	2029	+	TAACTATTN	Fully	Fully
P$HSFA4A_01	HSFA4A	-	1.00	2023	2029	+	aCTATT	Fully	Fully
MA0082.1	SQUAMOSA	10.05	0.86	2024	2037	+	CTATTNAAAGAAAT	Fully	Fully
MA0020.1	DOF2	6.89	0.91	2030	2035	+	AAAGAA	Fully	Fully		The "A" allele at position 2032 has an alternative "G" allele.
MA0053.1	MNB1A	6.79	0.93	2030	2034	+	AAAGA	Fully	Fully		The "A" allele at position 2032 has an alternative "G" allele.
MA0064.1	PBF	5.74	0.88	2030	2034	+	AAAGA	Fully	Fully		The "A" allele at position 2032 has an alternative "G" allele.
MA0572.1	ATHB1	11.81	0.87	2033	2044	-	TTTAATTATTTC	Fully	Fully
MA0008.1	HAT5	11.62	0.96	2035	2042	-	TAATTATT	Fully	Fully
P$HSFA2_01	HSFA2	-	1.00	2069	2075	+	CCAAAa	Fully	Fully
P$HMG1_01	HMG1	-	1.00	2097	2106	-	aagcACAAC	Fully	Fully
MA0020.1	DOF2	8.76	1.00	2105	2110	+	AAAGCA	Fully	Fully
MA0021.1	DOF3	8.13	0.98	2105	2110	+	AAAGCA	Fully	Fully
MA0053.1	MNB1A	8.12	1.00	2105	2109	+	AAAGC	Fully	Fully
MA0064.1	PBF	8.06	1.00	2105	2109	+	AAAGC	Fully	Fully
MA0044.1	HMG1	8.83	0.94	2106	2114	-	GTTGTGCTT	Fully	Fully
MA0044.1	HMG1	7.13	0.88	2115	2123	+	GTTTTACTT	Fully	Fully
MA0120.1	ID1	7.95	0.87	2116	2127	+	TTTTACTTTTTG	Fully	Fully
MA0020.1	DOF2	6.49	0.89	2119	2124	-	AAAGTA	Fully	Fully
MA0021.1	DOF3	7.84	0.97	2119	2124	-	AAAGTA	Fully	Fully
MA0053.1	MNB1A	6.79	0.93	2120	2124	-	AAAGT	Fully	Fully
MA0064.1	PBF	7.33	0.96	2120	2124	-	AAAGT	Fully	Fully
MA0127.1	PEND	8.93	0.85	2140	2149	-	AAGTCTTATG	Fully	Fully
MA0020.1	DOF2	6.30	0.88	2145	2150	-	AAAGTC	Fully	Fully
MA0021.1	DOF3	7.84	0.97	2145	2150	-	AAAGTC	Fully	Fully
MA0053.1	MNB1A	6.79	0.93	2146	2150	-	AAAGT	Fully	Fully
MA0064.1	PBF	7.33	0.96	2146	2150	-	AAAGT	Fully	Fully
MA0020.1	DOF2	6.89	0.91	2150	2155	-	AAAGAA	Fully	Fully
MA0053.1	MNB1A	6.79	0.93	2151	2155	-	AAAGA	Fully	Fully
MA0064.1	PBF	5.74	0.88	2151	2155	-	AAAGA	Fully	Fully
MA0121.1	ARR10	8.43	0.94	2156	2163	-	AGATTCTA	Fully	Fully
MA0020.1	DOF2	6.48	0.89	2160	2165	-	AAAGAT	Fully	Fully
MA0053.1	MNB1A	6.79	0.93	2161	2165	-	AAAGA	Fully	Fully
MA0064.1	PBF	5.74	0.88	2161	2165	-	AAAGA	Fully	Fully
MA0121.1	ARR10	8.06	0.93	2207	2214	-	AGATTTTA			Fully
MA0020.1	DOF2	6.48	0.89	2211	2216	-	AAAGAT			Fully
MA0053.1	MNB1A	6.79	0.93	2212	2216	-	AAAGA			Fully
MA0064.1	PBF	5.74	0.88	2212	2216	-	AAAGA			Fully
MA0578.1	ATSPL8	9.58	0.87	2214	2229	-	TAGTATGTAATTTAAA			Fully	The "T" at position 2223 has an alternative "C" allele.
MA0577.1	ATSPL3	8.59	0.85	2218	2233	+	AATTACATACTATTAA			Fully
MA0578.1	ATSPL8	9.05	0.86	2218	2233	+	AATTACATACTATTAA			Fully
P$HSFA4A_01	HSFA4A	-	1.00	2226	2232	+	aCTATT			Fully
MA0054.1	MYB.PH3	7.70	0.87	2232	2240	+	AAACTTTTT			Partly (6 of 9 bp in deletion)
MA0020.1	DOF2	6.09	0.87	2233	2238	-	AAAGTT			Partly (5 of 6 bp in deletion)
MA0021.1	DOF3	5.20	0.85	2233	2238	-	AAAGTT			Partly (5 of 6 bp in deletion)
MA0053.1	MNB1A	6.79	0.93	2234	2238	-	AAAGT			Partly (4 of 10 bp in deletion)
MA0064.1	PBF	7.33	0.96	2234	2238	-	AAAGT			Partly (4 of 5 bp in deletion)
MA0127.1	PEND	9.06	0.86	2234	2243	+	ACTTTTTAAT			Partly (4 of 5 bp in deletion)
P$AT3G51080_01	AT3G51080	-	1.00	2317	2324	-	ttTTTCC
MA0120.1	ID1	7.65	0.86	2338	2349	-	TTTTGTATATTG
MA0578.1	ATSPL8	9.57	0.87	2346	2361	+	AAAATTATACCTTAAT
MA0556.1	AP3	13.62	0.89	2374	2388	-	TTACAAAAGAGGCTA
MA0120.1	ID1	7.91	0.87	2374	2385	+	TAGCCTCTTTTG
MA0563.1	SEP3	11.12	0.90	2376	2386	+	GCCTCTTTTGT
MA0020.1	DOF2	5.92	0.86	2378	2383	-	AAAGAG
MA0021.1	DOF3	5.35	0.86	2378	2383	-	AAAGAG
MA0053.1	MNB1A	6.79	0.93	2379	2383	-	AAAGA
MA0064.1	PBF	5.74	0.88	2379	2383	-	AAAGA
P$CBNAC_01	CBNAC	-	1.00	2400	2406	+	tTGCTT
P$ATHSFA1D_01	ATHSFA1D	-	1.00	2421	2427	-	TGTAGt
MA0020.1	DOF2	6.89	0.91	2433	2438	+	AAAGAA
MA0053.1	MNB1A	6.79	0.93	2433	2437	+	AAAGA
MA0064.1	PBF	5.74	0.88	2433	2437	+	AAAGA
MA0582.1	RAV1	9.70	0.89	2456	2467	+	GGGCAACAATAT
MA0020.1	DOF2	8.57	0.99	2476	2481	+	AAAGCC
MA0021.1	DOF3	8.13	0.98	2476	2481	+	AAAGCC
MA0053.1	MNB1A	8.12	1.00	2476	2480	+	AAAGC
MA0064.1	PBF	8.06	1.00	2476	2480	+	AAAGC
MA0008.1	HAT5	8.53	0.87	2522	2529	+	CAATTATA
MA0008.1	HAT5	8.42	0.86	2588	2595	-	CACTTATT
MA0129.1	TGA1A	6.94	0.86	2594	2600	-	AACGACA
MA0044.1	HMG1	8.67	0.94	2595	2603	+	GTCGTTCTC
MA0572.1	ATHB1	11.05	0.86	2602	2613	-	TTCAATTTTTGA
MA0008.1	HAT5	8.47	0.86	2604	2611	-	CAATTTTT
P$HSFA2_01	HSFA2	-	1.00	2616	2622	-	tTTTGG
MA0129.1	TGA1A	6.94	0.86	2617	2623	-	AATGTCA
MA0020.1	DOF2	5.92	0.86	2633	2638	+	AAAGAG
MA0021.1	DOF3	5.35	0.86	2633	2638	+	AAAGAG
MA0053.1	MNB1A	6.79	0.93	2633	2637	+	AAAGA
MA0064.1	PBF	5.74	0.88	2633	2637	+	AAAGA
MA0121.1	ARR10	7.08	0.89	2644	2651	-	AGATTAGG
P$ASR1_01	ASR1	-	1.00	2678	2683	-	TGGGT
MA0583.1	RAV1(VAR.2)	9.13	0.88	2685	2696	-	AAAACCTGAACC
MA0120.1	ID1	8.04	0.87	2693	2704	+	TTTTTATTTTCT
P$O2_03	OPAQUE2	-	1.00	2716	2726	-	ccattTCATC
MA0123.1	ABI4	7.79	0.85	2718	2727	+	CACTGCATCC
MA0564.1	ABI3	9.06	0.86	2720	2728	+	CTGCATCCA
P$TEIL_01	TEIL	-	1.00	2736	2744	+	ATGTAtct
P$CBNAC_01	CBNAC	-	1.00	2759	2765	+	tTGCTT
MA0020.1	DOF2	8.76	1.00	2760	2765	-	AAAGCA
MA0021.1	DOF3	8.13	0.98	2760	2765	-	AAAGCA
MA0053.1	MNB1A	8.12	1.00	2761	2765	-	AAAGC
MA0064.1	PBF	8.06	1.00	2761	2765	-	AAAGC
MA0588.1	TGA1	8.02	0.86	2779	2789	+	AGCTGATGTCA
MA0096.1	BZIP910	7.07	0.85	2781	2787	+	CTGATGT
MA0021.1	DOF3	8.35	0.99	2788	2793	-	AAAGTG
MA0053.1	MNB1A	6.79	0.93	2789	2793	-	AAAGT
MA0064.1	PBF	7.33	0.96	2789	2793	-	AAAGT
MA0127.1	PEND	9.80	0.88	2789	2798	+	ACTTTTTCTT
MA0120.1	ID1	8.24	0.88	2791	2802	+	TTTTTCTTTGTT
MA0020.1	DOF2	6.89	0.91	2794	2799	-	AAAGAA
MA0053.1	MNB1A	6.79	0.93	2795	2799	-	AAAGA
MA0064.1	PBF	5.74	0.88	2795	2799	-	AAAGA
MA0588.1	TGA1	9.14	0.89	2811	2821	+	TCATGATGTTA
MA0096.1	BZIP910	7.07	0.85	2813	2819	+	ATGATGT
MA0129.1	TGA1A	7.63	0.89	2814	2820	-	AACATCA
MA0044.1	HMG1	6.32	0.86	2824	2832	+	CTTATATTC
MA0021.1	DOF3	8.35	0.99	2860	2865	-	AAAGTG
MA0053.1	MNB1A	6.79	0.93	2861	2865	-	AAAGT
MA0064.1	PBF	7.33	0.96	2861	2865	-	AAAGT
MA0020.1	DOF2	6.09	0.87	2877	2882	-	AAAGTT
MA0021.1	DOF3	5.20	0.85	2877	2882	-	AAAGTT
MA0053.1	MNB1A	6.79	0.93	2878	2882	-	AAAGT
MA0064.1	PBF	7.33	0.96	2878	2882	-	AAAGT
MA0082.1	SQUAMOSA	9.58	0.85	2897	2910	-	ATAATACTAGAAAA
MA0008.1	HAT5	8.98	0.88	2904	2911	+	GTATTATT
MA0008.1	HAT5	9.23	0.89	2907	2914	+	TTATTATT
MA0045.1	HMGI/Y	12.30	0.91	2919	2934	-	CAACAAATACATAAAT
MA0582.1	RAV1	8.95	0.87	2926	2937	-	GTACAACAAATA
MA0578.1	ATSPL8	10.59	0.89	2928	2943	-	TACTGTGTACAACAAA
MA0044.1	HMG1	6.91	0.88	2931	2939	+	GTTGTACAC
MA0082.1	SQUAMOSA	10.11	0.86	2959	2972	+	ATATTTATAGACAA
MA0054.1	MYB.PH3	9.08	0.90	2971	2979	+	AAACCATTT
MA0578.1	ATSPL8	13.09	0.94	2997	3012	-	TAATTTGTACACCATT
MA0578.1	ATSPL8	9.90	0.88	2997	3012	+	AATGGTGTACAAATTA
MA0082.1	SQUAMOSA	9.71	0.86	3010	3023	+	TTAAAAATAATAAT
MA0008.1	HAT5	9.23	0.89	3015	3022	-	TTATTATT
MA0127.1	PEND	10.04	0.88	3015	3024	-	AATTATTATT
MA0008.1	HAT5	11.62	0.96	3018	3025	-	TAATTATT
MA0008.1	HAT5	11.62	0.96	3020	3027	+	TAATTATT
MA0121.1	ARR10	7.80	0.92	3030	3037	+	AGATATTA
MA0008.1	HAT5	8.67	0.87	3032	3039	+	ATATTATT
MA0082.1	SQUAMOSA	9.85	0.86	3046	3059	-	ACATAATTCGTAAC
MA0008.1	HAT5	8.47	0.86	3051	3058	+	GAATTATG
MA0129.1	TGA1A	7.62	0.89	3055	3061	+	TATGTCA
MA0096.1	BZIP910	7.07	0.85	3056	3062	-	ATGACAT
MA0020.1	DOF2	6.89	0.91	3064	3069	-	AAAGAA
MA0053.1	MNB1A	6.79	0.93	3065	3069	-	AAAGA
MA0064.1	PBF	5.74	0.88	3065	3069	-	AAAGA
MA0127.1	PEND	9.04	0.86	3067	3076	-	ACTTCTTAAA
P$PEND_01	PEND	-	1.00	3069	3077	+	tAAGAAgt
P$GT1_Q6_02	GT1	-	1.00	3075	3087	-	tGTTAAaatttg
P$WRKY48_01	WRKY48	-	1.00	3077	3086	-	TTGTTaaaa
P$ATMYB15_Q2	MYB15	-	1.00	3080	3086	-	tTGTTA
P$SBF1_01	SBF1	-	1.00	3083	3097	+	atattgTTAAAatt
MA0054.1	MYB.PH3	11.19	0.96	3106	3114	-	TAACAGTTT
MA0054.1	MYB.PH3	10.14	0.93	3106	3114	+	AAACTGTTA
MA0008.1	HAT5	11.37	0.95	3133	3140	-	GAATTATT
MA0096.1	BZIP910	7.07	0.85	3201	3207	+	ATGACTT
MA0020.1	DOF2	6.30	0.88	3203	3208	-	AAAGTC
MA0021.1	DOF3	7.84	0.97	3203	3208	-	AAAGTC
MA0053.1	MNB1A	6.79	0.93	3204	3208	-	AAAGT
MA0064.1	PBF	7.33	0.96	3204	3208	-	AAAGT
P$ATMYB15_Q2	MYB15	-	1.00	3217	3223	-	tTGTTA
MA0054.1	MYB.PH3	7.58	0.86	3220	3228	-	TAACAATCT
MA0575.1	ATMYB77	9.58	0.85	3255	3267	+	CTATAACAGTTGC
MA0054.1	MYB.PH3	8.09	0.88	3258	3266	-	CAACTGTTA
MA0096.1	BZIP910	7.07	0.85	3302	3308	+	ATGACTT
MA0129.1	TGA1A	6.59	0.85	3303	3309	-	TAAGTCA
P$HSFA4A_01	HSFA4A	-	1.00	3317	3323	-	AATAGt
MA0054.1	MYB.PH3	9.66	0.92	3322	3330	-	TAACTATTT
MA0005.2	AG	12.11	0.86	3337	3354	-	ATTAGCTAATTTGTTAAG
MA0054.1	MYB.PH3	7.24	0.85	3339	3347	+	TAACAAATT
P$ATMYB15_Q2	MYB15	-	1.00	3339	3345	+	TAACAa
P$ASR1_01	ASR1	-	1.00	3358	3363	+	ACCCA
MA0563.1	SEP3	8.77	0.86	3359	3369	-	ATTTTTTTGGG
MA0563.1	SEP3	12.50	0.93	3360	3370	-	TATTTTTTTGG
P$HSFA2_01	HSFA2	-	1.00	3360	3366	+	CCAAAa
MA0020.1	DOF2	6.48	0.89	3391	3396	+	AAAGAT
MA0053.1	MNB1A	6.79	0.93	3391	3395	+	AAAGA
MA0064.1	PBF	5.74	0.88	3391	3395	+	AAAGA
MA0054.1	MYB.PH3	8.16	0.88	3393	3401	-	TAACGATCT
MA0034.1	GAMYB	7.82	0.87	3394	3403	-	GATAACGATC
MA0020.1	DOF2	6.48	0.89	3408	3413	+	AAAGAT
MA0053.1	MNB1A	6.79	0.93	3408	3412	+	AAAGA
MA0064.1	PBF	5.74	0.88	3408	3412	+	AAAGA
MA0121.1	ARR10	6.07	0.85	3410	3417	+	AGATAAGT
MA0020.1	DOF2	6.48	0.89	3430	3435	+	AAAGAT
MA0053.1	MNB1A	6.79	0.93	3430	3434	+	AAAGA
MA0064.1	PBF	5.74	0.88	3430	3434	+	AAAGA
MA0020.1	DOF2	6.09	0.87	3436	3441	+	AAAGGT
MA0064.1	PBF	5.74	0.88	3436	3440	+	AAAGG
MA0121.1	ARR10	6.82	0.88	3453	3460	+	AGATAAGG
P$AT2G15660_01	AT2G15660	-	0.95	3458	3469	-	ttcgaaGATAA
P$AT2G15660_01	AT2G15660	-	0.99	3464	3475	+	TTGTCttcgaa
MA0121.1	ARR10	6.07	0.85	3474	3481	+	AGATAAGT
MA0054.1	MYB.PH3	7.68	0.86	3477	3485	+	TAAGTGTTA
P$CBNAC_01	CBNAC	-	1.00	3494	3500	-	AAGCAa
MA0020.1	DOF2	8.76	1.00	3499	3504	+	AAAGCA
MA0021.1	DOF3	8.13	0.98	3499	3504	+	AAAGCA
MA0053.1	MNB1A	8.12	1.00	3499	3503	+	AAAGC
MA0064.1	PBF	8.06	1.00	3499	3503	+	AAAGC
MA0096.1	BZIP910	7.07	0.85	3565	3571	+	ATGATGT
MA0129.1	TGA1A	7.63	0.89	3566	3572	-	CACATCA
MA0020.1	DOF2	6.49	0.89	3578	3583	-	AAAGTA
MA0021.1	DOF3	7.84	0.97	3578	3583	-	AAAGTA
MA0053.1	MNB1A	6.79	0.93	3579	3583	-	AAAGT
MA0064.1	PBF	7.33	0.96	3579	3583	-	AAAGT
MA0583.1	RAV1(VAR.2)	9.07	0.88	3612	3623	-	TTCGCCTGGTTC
MA0020.1	DOF2	6.09	0.87	3630	3635	-	AAAGGT
MA0064.1	PBF	5.74	0.88	3631	3635	-	AAAGG
P$ASR1_01	ASR1	-	1.00	3637	3642	+	ACCCA
MA0021.1	DOF3	7.21	0.94	3647	3652	+	AAAGGG
MA0064.1	PBF	5.74	0.88	3647	3651	+	AAAGG
P$HSFA2_01	HSFA2	-	1.00	3651	3657	-	tTTTGG
MA0020.1	DOF2	6.48	0.89	3654	3659	-	AAAGAT
MA0053.1	MNB1A	6.79	0.93	3655	3659	-	AAAGA
MA0064.1	PBF	5.74	0.88	3655	3659	-	AAAGA
MA0034.1	GAMYB	7.57	0.86	3668	3677	+	GGCAACTGAA
MA0044.1	HMG1	7.18	0.89	3675	3683	-	CTTCTTTTC
MA0127.1	PEND	8.93	0.85	3675	3684	-	ACTTCTTTTC
MA0020.1	DOF2	6.89	0.91	3677	3682	+	AAAGAA
MA0053.1	MNB1A	6.79	0.93	3677	3681	+	AAAGA
MA0064.1	PBF	5.74	0.88	3677	3681	+	AAAGA
MA0020.1	DOF2	6.49	0.89	3740	3745	+	AAAGGA
MA0021.1	DOF3	6.70	0.92	3740	3745	+	AAAGGA
MA0064.1	PBF	5.74	0.88	3740	3744	+	AAAGG
MA0121.1	ARR10	7.38	0.90	3756	3763	+	AGATATTT
MA0044.1	HMG1	7.21	0.89	3771	3779	-	CTTGTAGTC
P$ATHSFA1D_01	ATHSFA1D	-	1.00	3772	3778	+	aCTACA
MA0121.1	ARR10	6.32	0.86	3791	3798	+	AGATGCGA
P$ARR10_01	ARR10	-	0.98	3791	3798	+	AGATGcg
P$ATMYB15_Q2	MYB15	-	1.00	3810	3816	+	TAACAa
MA0020.1	DOF2	6.48	0.89	3833	3838	+	AAAGAT
MA0053.1	MNB1A	6.79	0.93	3833	3837	+	AAAGA
MA0064.1	PBF	5.74	0.88	3833	3837	+	AAAGA
MA0020.1	DOF2	6.09	0.87	3839	3844	+	AAAGGT
MA0064.1	PBF	5.74	0.88	3839	3843	+	AAAGG
MA0020.1	DOF2	6.48	0.89	3854	3859	+	AAAGAT
MA0053.1	MNB1A	6.79	0.93	3854	3858	+	AAAGA
MA0064.1	PBF	5.74	0.88	3854	3858	+	AAAGA
MA0020.1	DOF2	6.09	0.87	3860	3865	+	AAAGTT
MA0021.1	DOF3	5.20	0.85	3860	3865	+	AAAGTT
MA0053.1	MNB1A	6.79	0.93	3860	3864	+	AAAGT
MA0064.1	PBF	7.33	0.96	3860	3864	+	AAAGT
MA0563.1	SEP3	8.54	0.85	3872	3882	-	TACATTTTAGT
MA0577.1	ATSPL3	9.82	0.88	3874	3889	-	GTAGCCCTACATTTTA
MA0082.1	SQUAMOSA	9.69	0.86	3892	3905	+	CTACTAAAAGAAAA
MA0020.1	DOF2	6.89	0.91	3898	3903	+	AAAGAA
MA0053.1	MNB1A	6.79	0.93	3898	3902	+	AAAGA
MA0064.1	PBF	5.74	0.88	3898	3902	+	AAAGA
MA0020.1	DOF2	6.89	0.91	3903	3908	+	AAAGAA
MA0053.1	MNB1A	6.79	0.93	3903	3907	+	AAAGA
MA0064.1	PBF	5.74	0.88	3903	3907	+	AAAGA
MA0120.1	ID1	8.13	0.87	3905	3916	-	TCTCCCCTTTCT
P$BPC1_Q2	BPC1	-	1.00	3905	3911	+	AGAAAg
MA0021.1	DOF3	7.21	0.94	3907	3912	+	AAAGGG
MA0064.1	PBF	5.74	0.88	3907	3911	+	AAAGG
P$PBF_Q2_01	PBF	-	1.00	3937	3943	-	aAAAGG
P$PBF_Q2	PBF	-	1.00	3943	3949	+	aAAAGG
MA0021.1	DOF3	7.21	0.94	3944	3949	+	AAAGGG
MA0064.1	PBF	5.74	0.88	3944	3948	+	AAAGG
MA0020.1	DOF2	5.92	0.86	3989	3994	+	AAAGAG
MA0021.1	DOF3	5.35	0.86	3989	3994	+	AAAGAG
MA0053.1	MNB1A	6.79	0.93	3989	3993	+	AAAGA
MA0064.1	PBF	5.74	0.88	3989	3993	+	AAAGA
MA0044.1	HMG1	7.78	0.91	3992	4000	-	GTTCTGCTC
MA0563.1	SEP3	9.25	0.87	4001	4011	+	TCTATTTGTAG
P$AT3G51080_01	AT3G51080	-	1.00	4052	4059	-	ttTTTCC
P$PEND_01	PEND	-	1.00	4067	4075	-	acTTCTTa
MA0127.1	PEND	14.39	1.00	4075	4084	+	ACTTCTTATT
P$PEND_02	PEND	-	1.00	4075	4085	+	acTTCTTatt
P$HSFA4A_01	HSFA4A	-	1.00	4097	4103	+	aCTATT
MA0577.1	ATSPL3	9.43	0.87	4112	4127	+	TTTTACCTACATTTTT
MA0578.1	ATSPL8	10.08	0.88	4112	4127	+	TTTTACCTACATTTTT
P$HSFA2_01	HSFA2	-	1.00	4120	4126	-	tTTTGG
MA0563.1	SEP3	11.85	0.92	4121	4131	+	CATTTTTTTGG
MA0020.1	DOF2	6.48	0.89	4141	4146	-	AAAGAT
MA0053.1	MNB1A	6.79	0.93	4142	4146	-	AAAGA
MA0064.1	PBF	5.74	0.88	4142	4146	-	AAAGA
MA0020.1	DOF2	8.35	0.98	4162	4167	-	AAAGCT
MA0021.1	DOF3	5.49	0.87	4162	4167	-	AAAGCT
MA0053.1	MNB1A	8.12	1.00	4163	4167	-	AAAGC
MA0064.1	PBF	8.06	1.00	4163	4167	-	AAAGC
MA0020.1	DOF2	6.09	0.87	4171	4176	+	AAAGTT
MA0021.1	DOF3	5.20	0.85	4171	4176	+	AAAGTT
MA0053.1	MNB1A	6.79	0.93	4171	4175	+	AAAGT
MA0064.1	PBF	7.33	0.96	4171	4175	+	AAAGT
P$ATMYB15_Q2	MYB15	-	1.00	4180	4186	-	tTGTTA
MA0020.1	DOF2	6.09	0.87	4182	4187	+	AAAGTT
MA0021.1	DOF3	5.20	0.85	4182	4187	+	AAAGTT
MA0053.1	MNB1A	6.79	0.93	4182	4186	+	AAAGT
MA0064.1	PBF	7.33	0.96	4182	4186	+	AAAGT
MA0054.1	MYB.PH3	7.38	0.86	4194	4202	-	TAACTAATA
P$ATMYB15_Q2	MYB15	-	1.00	4200	4206	-	tTGTTA
MA0044.1	HMG1	6.57	0.87	4205	4213	+	GTTGTTACC
MA0582.1	RAV1	9.63	0.89	4217	4228	+	TTCCAACAGTTA
MA0054.1	MYB.PH3	7.48	0.86	4220	4228	-	TAACTGTTG
MA0054.1	MYB.PH3	7.43	0.86	4220	4228	+	CAACAGTTA
MA0121.1	ARR10	6.49	0.87	4262	4269	-	AGATAAGA
MA0044.1	HMG1	6.19	0.85	4271	4279	-	GTGGTATTT
P$PBF_Q2_01	PBF	-	1.00	4316	4322	-	aAAAGG
P$PBF_Q2	PBF	-	1.00	4322	4328	+	aAAAGG
MA0021.1	DOF3	7.21	0.94	4323	4328	+	AAAGGG
MA0064.1	PBF	5.74	0.88	4323	4327	+	AAAGG
MA0582.1	RAV1	8.47	0.86	4351	4362	-	GTACAACACTAA
MA0044.1	HMG1	7.13	0.88	4356	4364	+	GTTGTACCT
MA0020.1	DOF2	6.49	0.89	4377	4382	+	AAAGGA
MA0021.1	DOF3	6.70	0.92	4377	4382	+	AAAGGA
MA0064.1	PBF	5.74	0.88	4377	4381	+	AAAGG
MA0096.1	BZIP910	7.07	0.85	4389	4395	+	CTGAAGT
MA0020.1	DOF2	6.89	0.91	4421	4426	+	AAAGAA
MA0053.1	MNB1A	6.79	0.93	4421	4425	+	AAAGA
MA0064.1	PBF	5.74	0.88	4421	4425	+	AAAGA
MA0575.1	ATMYB77	10.09	0.86	4444	4456	-	TGATAACAGTTAG
MA0054.1	MYB.PH3	10.67	0.95	4445	4453	-	TAACAGTTA
MA0054.1	MYB.PH3	11.33	0.97	4445	4453	+	TAACTGTTA
MA0129.1	TGA1A	6.69	0.85	4467	4473	+	TACTTCA
MA0563.1	SEP3	8.46	0.85	4470	4480	+	TTCAATTTTGT
MA0120.1	ID1	9.35	0.91	4477	4488	+	TTGTTTCTTTTG
MA0020.1	DOF2	6.89	0.91	4481	4486	-	AAAGAA
MA0053.1	MNB1A	6.79	0.93	4482	4486	-	AAAGA
MA0064.1	PBF	5.74	0.88	4482	4486	-	AAAGA
MA0582.1	RAV1	10.50	0.91	4489	4500	-	CAGCAACACAGA
MA0008.1	HAT5	9.23	0.89	4501	4508	+	TTATTATT
P$CBNAC_01	CBNAC	-	1.00	4507	4513	+	tTGCTT
P$ATMYB15_Q2	MYB15	-	1.00	4515	4521	-	tTGTTA
MA0578.1	ATSPL8	8.47	0.85	4563	4578	-	ATTCTTGTACAAACAT
MA0578.1	ATSPL8	10.26	0.89	4563	4578	+	ATGTTTGTACAAGAAT
MA0121.1	ARR10	8.01	0.93	4573	4580	-	AGATTCTT
MA0121.1	ARR10	7.38	0.90	4587	4594	+	AGATATTT
MA0020.1	DOF2	6.89	0.91	4654	4659	-	AAAGAA
MA0053.1	MNB1A	6.79	0.93	4655	4659	-	AAAGA
MA0064.1	PBF	5.74	0.88	4655	4659	-	AAAGA
MA0044.1	HMG1	6.80	0.87	4656	4664	+	CTTTTAATC
P$AGL3_01	AGL3	-	0.99	4678	4696	-	ttaactaaaTTTGGaaat
P$AGL3_02	AGL3	-	1.00	4678	4696	-	ttaactaaaTTTGGaaat
P$AGL3_03	AGL3	-	1.00	4678	4696	-	ttaactaaaTTTGGaaat
MA0054.1	MYB.PH3	7.54	0.86	4689	4697	+	TAAGAGTTT
MA0005.2	AG	14.67	0.90	4696	4713	-	ATTTCCAAATTTAGTTAA
MA0584.1	SEP1	14.55	0.90	4696	4713	-	ATTTCCAAATTTAGTTAA
MA0001.2	SEP4	16.85	0.95	4696	4713	-	ATTTCCAAATTTAGTTAA
MA0585.1	SHP1	12.01	0.86	4696	4713	-	ATTTCCAAATTTAGTTAA
MA0005.2	AG	13.38	0.88	4696	4713	+	TTAACTAAATTTGGAAAT
MA0584.1	SEP1	14.91	0.91	4696	4713	+	TTAACTAAATTTGGAAAT
MA0001.2	SEP4	11.85	0.86	4696	4713	+	TTAACTAAATTTGGAAAT
MA0556.1	AP3	11.19	0.85	4697	4711	-	TTCCAAATTTAGTTA
MA0548.1	AGL15	13.21	0.86	4698	4712	-	TTTCCAAATTTAGTT
MA0556.1	AP3	13.46	0.88	4698	4712	+	AACTAAATTTGGAAA
MA0554.1	SOC1	14.42	0.89	4700	4714	-	AATTTCCAAATTTAG
MA0082.1	SQUAMOSA	13.04	0.92	4700	4713	+	CTAAATTTGGAAAT
MA0021.1	DOF3	8.35	0.99	4716	4721	-	AAAGTG
MA0053.1	MNB1A	6.79	0.93	4717	4721	-	AAAGT
MA0064.1	PBF	7.33	0.96	4717	4721	-	AAAGT
MA0054.1	MYB.PH3	7.56	0.86	4779	4787	-	TAACCTTCA
MA0044.1	HMG1	7.05	0.88	4808	4816	-	GTGGTATTC
MA0120.1	ID1	7.35	0.85	4823	4834	+	TATTTCTTTCCT
MA0020.1	DOF2	6.89	0.91	4826	4831	-	AAAGAA
MA0053.1	MNB1A	6.79	0.93	4827	4831	-	AAAGA
MA0064.1	PBF	5.74	0.88	4827	4831	-	AAAGA
MA0120.1	ID1	8.38	0.88	4829	4840	+	TTTCCTTTATTT
MA0020.1	DOF2	6.49	0.89	4831	4836	-	AAAGGA
MA0021.1	DOF3	6.70	0.92	4831	4836	-	AAAGGA
MA0064.1	PBF	5.74	0.88	4832	4836	-	AAAGG
MA0120.1	ID1	8.05	0.87	4838	4849	+	TTTTCTTTATTA
MA0020.1	DOF2	6.89	0.91	4840	4845	-	AAAGAA
MA0053.1	MNB1A	6.79	0.93	4841	4845	-	AAAGA
MA0064.1	PBF	5.74	0.88	4841	4845	-	AAAGA
MA0044.1	HMG1	6.91	0.88	4888	4896	+	GTTGTATAC
MA0045.1	HMGI/Y	11.33	0.89	4915	4930	+	TGACAAAAGCAAAAGC
P$CBNAC_01	CBNAC	-	1.00	4915	4921	-	AAGCAa
P$DOF3_01	DOF3	-	1.00	4916	4927	+	gacaAAAGCaa
MA0020.1	DOF2	8.76	1.00	4920	4925	+	AAAGCA
MA0021.1	DOF3	8.13	0.98	4920	4925	+	AAAGCA
MA0053.1	MNB1A	8.12	1.00	4920	4924	+	AAAGC
MA0064.1	PBF	8.06	1.00	4920	4924	+	AAAGC
MA0020.1	DOF2	8.76	1.00	4926	4931	+	AAAGCA
MA0021.1	DOF3	8.13	0.98	4926	4931	+	AAAGCA
MA0053.1	MNB1A	8.12	1.00	4926	4930	+	AAAGC
MA0064.1	PBF	8.06	1.00	4926	4930	+	AAAGC
MA0121.1	ARR10	6.62	0.87	4931	4938	+	AGATGCTC
MA0121.1	ARR10	8.88	0.96	4959	4966	+	AGATTTTC
MA0044.1	HMG1	7.34	0.89	4976	4984	-	GGTGTGTTT
MA0008.1	HAT5	9.23	0.89	4991	4998	-	TTATTATT
MA0054.1	MYB.PH3	7.52	0.86	5015	5023	+	AAACCCTTT
MA0021.1	DOF3	7.21	0.94	5018	5023	-	AAAGGG
MA0064.1	PBF	5.74	0.88	5019	5023	-	AAAGG
MA0021.1	DOF3	7.21	0.94	5058	5063	-	AAAGGG
MA0064.1	PBF	5.74	0.88	5059	5063	-	AAAGG
P$ATMYB15_Q2	MYB15	-	1.00	5134	5140	-	tTGTTA
MA0582.1	RAV1	12.79	0.97	5158	5169	-	CACCAACAGAAA
MA0121.1	ARR10	7.28	0.90	5172	5179	-	AGATCATC
MA0096.1	BZIP910	7.07	0.85	5201	5207	-	ATAACGT
MA0020.1	DOF2	6.09	0.87	5211	5216	+	AAAGTT
MA0021.1	DOF3	5.20	0.85	5211	5216	+	AAAGTT
MA0053.1	MNB1A	6.79	0.93	5211	5215	+	AAAGT
MA0064.1	PBF	7.33	0.96	5211	5215	+	AAAGT
MA0020.1	DOF2	6.09	0.87	5261	5266	+	AAAGTT
MA0021.1	DOF3	5.20	0.85	5261	5266	+	AAAGTT
MA0053.1	MNB1A	6.79	0.93	5261	5265	+	AAAGT
MA0064.1	PBF	7.33	0.96	5261	5265	+	AAAGT
MA0054.1	MYB.PH3	9.75	0.92	5302	5310	-	TAACCATTA
P$SBF1_01	SBF1	-	1.00	5302	5316	+	taatggTTAAAaat
P$LIM1_01	LIM1	-	1.00	5307	5319	-	aggttatGGTGG
MA0121.1	ARR10	7.64	0.91	5310	5317	-	AGATTTTT
MA0564.1	ABI3	9.06	0.86	5328	5336	-	CTGCATCCA
MA0576.1	ATMYB84	13.63	0.87	5339	5351	-	TGGGGCTAGGTGC
P$BPC1_Q2	BPC1	-	1.00	5352	5358	-	cTTTCT
MA0054.1	MYB.PH3	8.71	0.89	5353	5361	+	TAACCCTTT
MA0021.1	DOF3	7.21	0.94	5356	5361	-	AAAGGG
MA0064.1	PBF	5.74	0.88	5357	5361	-	AAAGG
MA0045.1	HMGI/Y	11.49	0.89	5390	5405	-	AAAGAAACAGCAAAAA
MA0558.1	FLC	15.04	0.86	5396	5416	-	TTCATCCAGAAAAAGAAACAG
MA0554.1	SOC1	14.53	0.90	5397	5411	+	TGTTTCTTTTTCTGG
MA0559.1	PI	15.76	0.93	5398	5411	-	CCAGAAAAAGAAAC
MA0082.1	SQUAMOSA	11.65	0.90	5398	5411	-	CCAGAAAAAGAAAC
MA0120.1	ID1	7.46	0.85	5398	5409	+	GTTTCTTTTTCT
MA0556.1	AP3	15.30	0.91	5399	5413	-	ATCCAGAAAAAGAAA
MA0548.1	AGL15	15.72	0.91	5399	5413	+	TTTCTTTTTCTGGAT
MA0120.1	ID1	8.99	0.90	5399	5410	+	TTTCTTTTTCTG
MA0020.1	DOF2	6.89	0.91	5400	5405	-	AAAGAA
MA0053.1	MNB1A	6.79	0.93	5401	5405	-	AAAGA
MA0064.1	PBF	5.74	0.88	5401	5405	-	AAAGA
MA0563.1	SEP3	9.58	0.87	5401	5411	+	TCTTTTTCTGG
P$PBF_01	PBF	-	1.00	5418	5429	+	aaaAAAAGtga
MA0021.1	DOF3	8.35	0.99	5422	5427	+	AAAGTG
MA0053.1	MNB1A	6.79	0.93	5422	5426	+	AAAGT
MA0064.1	PBF	7.33	0.96	5422	5426	+	AAAGT
MA0020.1	DOF2	6.30	0.88	5462	5467	-	AAAGTC
MA0021.1	DOF3	7.84	0.97	5462	5467	-	AAAGTC
MA0053.1	MNB1A	6.79	0.93	5463	5467	-	AAAGT
MA0064.1	PBF	7.33	0.96	5463	5467	-	AAAGT
P$DOF1_01	DOF1	-	1.00	5468	5479	+	aacTAAAGcct
MA0020.1	DOF2	8.57	0.99	5472	5477	+	AAAGCC
MA0021.1	DOF3	8.13	0.98	5472	5477	+	AAAGCC
MA0053.1	MNB1A	8.12	1.00	5472	5476	+	AAAGC
MA0064.1	PBF	8.06	1.00	5472	5476	+	AAAGC
MA0020.1	DOF2	8.35	0.98	5479	5484	+	AAAGCT
MA0021.1	DOF3	5.49	0.87	5479	5484	+	AAAGCT
MA0053.1	MNB1A	8.12	1.00	5479	5483	+	AAAGC
MA0064.1	PBF	8.06	1.00	5479	5483	+	AAAGC
MA0008.1	HAT5	8.72	0.87	5493	5500	+	TAATTATG
P$ASR1_01	ASR1	-	1.00	5494	5499	-	TGGGT
P$AT3G51080_01	AT3G51080	-	1.00	5506	5513	-	ttTTTCC
MA0582.1	RAV1	8.39	0.85	5527	5538	-	CTGCAACACCAT
MA0034.1	GAMYB	7.22	0.85	5539	5548	-	TGTAACCATC
MA0549.1	BES1	8.50	0.86	5562	5572	-	TGCACTTGTGG
MA0569.1	MYC4	7.88	0.86	5564	5571	+	ACAAGTGC
MA0578.1	ATSPL8	8.55	0.85	5578	5593	-	GAAATTGTACTTACCA
MA0577.1	ATSPL3	9.20	0.87	5578	5593	+	TGGTAAGTACAATTTC
MA0578.1	ATSPL8	10.21	0.88	5578	5593	+	TGGTAAGTACAATTTC
MA0044.1	HMG1	6.35	0.86	5582	5590	-	ATTGTACTT
MA0550.1	BZR1	9.40	0.87	5600	5613	-	GGTACACGTATGAA
P$OCSBF1_01	OCSBF1	-	1.00	5600	5605	-	ACGTG
MA0549.1	BES1	9.53	0.88	5601	5611	-	TACACGTATGA
MA0021.1	DOF3	8.35	0.99	5620	5625	+	AAAGTG
MA0053.1	MNB1A	6.79	0.93	5620	5624	+	AAAGT
MA0064.1	PBF	7.33	0.96	5620	5624	+	AAAGT
MA0121.1	ARR10	7.38	0.90	5636	5643	+	AGATATTT
MA0582.1	RAV1	11.52	0.94	5641	5652	-	GAACAACAGAAA
MA0034.1	GAMYB	7.18	0.85	5642	5651	-	AACAACAGAA
MA0121.1	ARR10	8.64	0.95	5663	5670	+	AGATATGG
MA0044.1	HMG1	6.57	0.87	5687	5695	-	GTTTTGATC
MA0020.1	DOF2	6.09	0.87	5693	5698	-	AAAGTT
MA0021.1	DOF3	5.20	0.85	5693	5698	-	AAAGTT
MA0053.1	MNB1A	6.79	0.93	5694	5698	-	AAAGT
MA0064.1	PBF	7.33	0.96	5694	5698	-	AAAGT
MA0096.1	BZIP910	7.07	0.85	5718	5724	+	ATGAGGT
MA0020.1	DOF2	6.09	0.87	5735	5740	-	AAAGTT
MA0021.1	DOF3	5.20	0.85	5735	5740	-	AAAGTT
MA0053.1	MNB1A	6.79	0.93	5736	5740	-	AAAGT
MA0064.1	PBF	7.33	0.96	5736	5740	-	AAAGT
P$RIN_Q2_01	RIN	-	1.00	5758	5770	+	tcaattAAAAGt
P$GT1_Q6_02	GT1	-	1.00	5758	5770	-	aGTTAAtatatt
MA0020.1	DOF2	6.49	0.89	5765	5770	+	AAAGTA
MA0021.1	DOF3	7.84	0.97	5765	5770	+	AAAGTA
MA0053.1	MNB1A	6.79	0.93	5765	5769	+	AAAGT
MA0064.1	PBF	7.33	0.96	5765	5769	+	AAAGT
MA0054.1	MYB.PH3	7.32	0.85	5766	5774	-	TAACTACTT
MA0045.1	HMGI/Y	9.88	0.85	5781	5796	+	TGAGAAATAAAGTAAC
MA0020.1	DOF2	6.49	0.89	5789	5794	+	AAAGTA
MA0021.1	DOF3	7.84	0.97	5789	5794	+	AAAGTA
MA0053.1	MNB1A	6.79	0.93	5789	5793	+	AAAGT
MA0064.1	PBF	7.33	0.96	5789	5793	+	AAAGT
P$WRKY_Q2	WRKY	-	1.00	5805	5816	-	TGACTtactaa
MA0129.1	TGA1A	6.59	0.85	5816	5822	-	TAAGTCA
P$ATMYB15_Q2	MYB15	-	1.00	5831	5837	-	tTGTTA
P$ATMYB15_Q2	MYB15	-	1.00	5841	5847	+	TAACAa
MA0563.1	SEP3	9.49	0.87	5843	5853	-	AATATTTTTGT
MA0020.1	DOF2	6.49	0.89	5881	5886	-	AAAGGA
MA0021.1	DOF3	6.70	0.92	5881	5886	-	AAAGGA
MA0064.1	PBF	5.74	0.88	5882	5886	-	AAAGG
P$PBF_Q2	PBF	-	1.00	5884	5890	-	CCTTTt
MA0020.1	DOF2	6.49	0.89	5889	5894	-	AAAGGA
MA0021.1	DOF3	6.70	0.92	5889	5894	-	AAAGGA
MA0064.1	PBF	5.74	0.88	5890	5894	-	AAAGG
P$PBF_Q2_01	PBF	-	1.00	5890	5896	+	CCTTTt
P$RIN_Q2	RIN	-	1.00	5891	5902	+	ctttTTTAAgt
MA0044.1	HMG1	6.38	0.86	5904	5912	+	CTCTTATTC
MA0120.1	ID1	7.47	0.85	5918	5929	+	TTTTTTGTTTCT
MA0129.1	TGA1A	6.94	0.86	5937	5943	-	AACGACA
MA0044.1	HMG1	7.81	0.91	5938	5946	+	GTCGTTTTT
MA0578.1	ATSPL8	9.58	0.87	5944	5959	-	TGTTTTGAACTTTAAA
MA0020.1	DOF2	6.09	0.87	5947	5952	+	AAAGTT
MA0021.1	DOF3	5.20	0.85	5947	5952	+	AAAGTT
MA0053.1	MNB1A	6.79	0.93	5947	5951	+	AAAGT
MA0064.1	PBF	7.33	0.96	5947	5951	+	AAAGT
MA0008.1	HAT5	8.53	0.87	5979	5986	+	CAATTATA
P$AT1G66560_01	AT1G66560	-	1.00	5987	5997	+	cacTTAACct
P$AT4G23550_01	AT4G23550	-	1.00	5988	5997	+	acTTAACct
P$AT2G24570_01	AT2G24570	-	1.00	5988	5997	+	acTTAACct
P$AT1G30650_01	AT1G30650	-	1.00	5988	5997	+	acTTAACct
P$AT5G15130_01	AT5G15130	-	1.00	5988	5997	+	acTTAACct
P$AT1G69810_01	AT1G69810	-	1.00	5988	5997	+	acTTAACct
P$AT1G68150_01	AT1G68150	-	1.00	5988	5997	+	acTTAACct
P$AT1G66600_01	AT1G66600	-	1.00	5988	5997	+	acTTAACct
P$WRKY6_01	WRKY6	-	1.00	5988	5997	+	acTTAACct
P$AT4G22070_01	AT4G22070	-	1.00	5988	5997	+	acTTAACct
P$AT1G18860_01	AT1G18860	-	1.00	5988	5997	+	acTTAACct
P$AT2G34830_01	AT2G34830	-	1.00	5988	5997	+	acTTAACct
MA0008.1	HAT5	11.62	0.96	5996	6003	+	TAATTATT
MA0008.1	HAT5	8.53	0.87	6019	6026	+	CAATTATA
P$ATMYB15_Q2	MYB15	-	1.00	6031	6037	+	TAACAa
MA0054.1	MYB.PH3	10.14	0.93	6037	6045	-	AAACTGTTA
MA0054.1	MYB.PH3	11.19	0.96	6037	6045	+	TAACAGTTT
MA0008.1	HAT5	8.72	0.87	6062	6069	+	CAATGATT
MA0008.1	HAT5	9.30	0.89	6063	6070	-	AAATCATT
MA0020.1	DOF2	6.89	0.91	6069	6074	-	AAAGAA
MA0053.1	MNB1A	6.79	0.93	6070	6074	-	AAAGA
MA0064.1	PBF	5.74	0.88	6070	6074	-	AAAGA
MA0563.1	SEP3	9.16	0.87	6073	6083	+	TTCATTTGTGT
MA0578.1	ATSPL8	9.75	0.88	6076	6091	+	ATTTGTGTACAATAGT
P$HSFA4A_01	HSFA4A	-	1.00	6080	6086	-	AATAGt
MA0008.1	HAT5	8.67	0.87	6125	6132	+	ATATTATT
MA0008.1	HAT5	8.53	0.87	6133	6140	-	CAATTATA
MA0020.1	DOF2	6.49	0.89	6148	6153	+	AAAGTA
MA0021.1	DOF3	7.84	0.97	6148	6153	+	AAAGTA
MA0053.1	MNB1A	6.79	0.93	6148	6152	+	AAAGT
MA0064.1	PBF	7.33	0.96	6148	6152	+	AAAGT
MA0044.1	HMG1	7.34	0.89	6155	6163	+	GGTGTTTTT
MA0045.1	HMGI/Y	10.48	0.87	6156	6171	-	TACCAAATAAAAACAC
MA0563.1	SEP3	9.66	0.88	6159	6169	+	TTTTTATTTGG
P$CBNAC_01	CBNAC	-	1.00	6181	6187	-	AAGCAa
MA0120.1	ID1	7.76	0.86	6183	6194	-	TTTTGCTTCTCA
MA0044.1	HMG1	6.31	0.86	6187	6195	-	GTTTTGCTT
MA0096.1	BZIP910	7.07	0.85	6215	6221	+	ATGACTT
MA0129.1	TGA1A	6.59	0.85	6216	6222	-	TAAGTCA
MA0020.1	DOF2	8.76	1.00	6228	6233	+	AAAGCA
MA0021.1	DOF3	8.13	0.98	6228	6233	+	AAAGCA
MA0053.1	MNB1A	8.12	1.00	6228	6232	+	AAAGC
MA0064.1	PBF	8.06	1.00	6228	6232	+	AAAGC
MA0121.1	ARR10	6.34	0.86	6236	6243	+	AGATTAGT
MA0121.1	ARR10	8.90	0.96	6250	6257	-	AGATTTGG
MA0121.1	ARR10	6.76	0.88	6257	6264	-	AGATTAGA
MA0008.1	HAT5	8.42	0.86	6296	6303	-	CATTTATT
MA0581.1	LEC2	11.22	0.93	6299	6309	-	AACATGCATTT
P$AT3G51080_01	AT3G51080	-	1.00	6301	6308	-	ttTTTCC
MA0054.1	MYB.PH3	8.45	0.89	6315	6323	+	TAAATGTTT
P$HSFA2_01	HSFA2	-	1.00	6332	6338	-	tTTTGG
MA0082.1	SQUAMOSA	10.67	0.88	6348	6361	+	AAAATAATAGAAAT
MA0008.1	HAT5	10.42	0.92	6350	6357	-	CTATTATT
MA0559.1	PI	10.96	0.85	6354	6367	+	ATAGAAATGGAAGA
MA0120.1	ID1	7.37	0.85	6356	6367	-	TCTTCCATTTCT
P$TGA1A_Q2_01	TGA1A	-	0.90	6361	6383	+	tggAAGACttaagatagttcta
MA0020.1	DOF2	6.70	0.90	6384	6389	-	AAAGAC
MA0053.1	MNB1A	6.79	0.93	6385	6389	-	AAAGA
MA0064.1	PBF	5.74	0.88	6385	6389	-	AAAGA
MA0020.1	DOF2	6.49	0.89	6389	6394	-	AAAGGA
MA0021.1	DOF3	6.70	0.92	6389	6394	-	AAAGGA
MA0064.1	PBF	5.74	0.88	6390	6394	-	AAAGG
MA0582.1	RAV1	9.22	0.88	6407	6418	+	CTCCAACATCAA
MA0129.1	TGA1A	7.63	0.89	6411	6417	+	AACATCA
MA0082.1	SQUAMOSA	10.40	0.87	6421	6434	+	TCACAAATAGACAG
MA0044.1	HMG1	6.31	0.86	6444	6452	+	GTTTTTTTT
P$HSFA2_01	HSFA2	-	1.00	6496	6502	+	CCAAAa
MA0054.1	MYB.PH3	7.48	0.86	6499	6507	-	TAATTGTTT
MA0054.1	MYB.PH3	7.30	0.85	6499	6507	+	AAACAATTA
MA0008.1	HAT5	8.13	0.85	6500	6507	-	TAATTGTT
MA0044.1	HMG1	7.14	0.88	6503	6511	-	GTTCTAATT
MA0563.1	SEP3	10.30	0.89	6510	6520	-	AACTTTTTTGT
MA0054.1	MYB.PH3	8.89	0.90	6513	6521	-	TAACTTTTT
MA0020.1	DOF2	6.09	0.87	6515	6520	+	AAAGTT
MA0021.1	DOF3	5.20	0.85	6515	6520	+	AAAGTT
MA0053.1	MNB1A	6.79	0.93	6515	6519	+	AAAGT
MA0064.1	PBF	7.33	0.96	6515	6519	+	AAAGT
P$AZF3_01	AZF3	-	0.95	6520	6531	-	aaaatATAATt
MA0008.1	HAT5	8.53	0.87	6535	6542	-	CAATTATA
MA0578.1	ATSPL8	10.33	0.89	6547	6562	+	TAATTTGTTCTATTTA
MA0082.1	SQUAMOSA	10.12	0.86	6552	6565	-	TTATAAATAGAACA
MA0044.1	HMG1	7.74	0.91	6553	6561	+	GTTCTATTT
MA0578.1	ATSPL8	9.43	0.87	6569	6584	+	AAATTTGTAATATAAA
MA0020.1	DOF2	6.09	0.87	6582	6587	+	AAAGTT
MA0021.1	DOF3	5.20	0.85	6582	6587	+	AAAGTT
MA0053.1	MNB1A	6.79	0.93	6582	6586	+	AAAGT
MA0064.1	PBF	7.33	0.96	6582	6586	+	AAAGT
MA0578.1	ATSPL8	9.27	0.87	6590	6605	+	AGTTATGTATTTTAAA
MA0008.1	HAT5	11.06	0.94	6605	6612	-	AAATTATT
MA0578.1	ATSPL8	9.59	0.87	6623	6638	-	AAATATGTATAATATT
MA0045.1	HMGI/Y	9.81	0.85	6636	6651	-	TAATAAAAACAAAAAA
MA0082.1	SQUAMOSA	9.98	0.86	6662	6675	+	ATATAAATACTAAA
MA0572.1	ATHB1	11.00	0.86	6672	6683	+	TAAAATTATTAA
MA0008.1	HAT5	11.06	0.94	6674	6681	+	AAATTATT
MA0572.1	ATHB1	13.76	0.92	6694	6705	-	TTTAATTATTGA
MA0008.1	HAT5	8.72	0.87	6695	6702	+	CAATAATT
MA0008.1	HAT5	11.62	0.96	6696	6703	-	TAATTATT
P$O2_01	OPAQUE2	-	1.00	6722	6738	-	tatcttcattaAATGA
MA0578.1	ATSPL8	8.79	0.86	6746	6761	+	TTAAATGAACTAATTT
MA0054.1	MYB.PH3	8.45	0.89	6763	6771	-	TAAATGTTT
MA0008.1	HAT5	8.42	0.86	6766	6773	+	CATTTATT
MA0020.1	DOF2	6.30	0.88	6787	6792	+	AAAGTC
MA0021.1	DOF3	7.84	0.97	6787	6792	+	AAAGTC
MA0053.1	MNB1A	6.79	0.93	6787	6791	+	AAAGT
MA0064.1	PBF	7.33	0.96	6787	6791	+	AAAGT
MA0110.2	ATHB5	10.45	0.86	6814	6826	+	TGGCTAATTATTA
MA0008.1	HAT5	11.62	0.96	6818	6825	+	TAATTATT
P$MADSA_Q2	MADSA	-	1.00	6837	6853	+	cacctaAAAATgaaaa
MA0548.1	AGL15	12.69	0.86	6838	6852	-	TTTTCATTTTTAGGT
MA0556.1	AP3	12.37	0.87	6838	6852	+	ACCTAAAAATGAAAA
P$MADSB_Q2	MADSB	-	1.00	6838	6853	+	acctAAAAAtgaaaa
MA0554.1	SOC1	12.76	0.87	6839	6853	-	TTTTTCATTTTTAGG
MA0559.1	PI	12.25	0.87	6839	6852	+	CCTAAAAATGAAAA
MA0563.1	SEP3	9.63	0.87	6840	6850	-	TTCATTTTTAG
MA0554.1	SOC1	13.21	0.88	6840	6854	-	ATTTTTCATTTTTAG
MA0559.1	PI	11.78	0.86	6840	6853	+	CTAAAAATGAAAAA
MA0082.1	SQUAMOSA	11.31	0.89	6840	6853	+	CTAAAAATGAAAAA
MA0008.1	HAT5	9.30	0.89	6852	6859	-	AAATCATT
P$ATMYB15_Q2	MYB15	-	1.00	6871	6877	+	TAACAa
MA0020.1	DOF2	6.09	0.87	6914	6919	-	AAAGTT
MA0021.1	DOF3	5.20	0.85	6914	6919	-	AAAGTT
MA0053.1	MNB1A	6.79	0.93	6915	6919	-	AAAGT
MA0064.1	PBF	7.33	0.96	6915	6919	-	AAAGT
MA0110.2	ATHB5	10.15	0.86	6932	6944	+	TTTCTAATTATTT
MA0008.1	HAT5	11.62	0.96	6936	6943	+	TAATTATT
P$HSFA2_01	HSFA2	-	1.00	6951	6957	-	tTTTGG
MA0563.1	SEP3	11.53	0.91	6952	6962	+	GATTTTTTTGG
MA0082.1	SQUAMOSA	9.91	0.86	6969	6982	-	ATATATAAAGGAAG
MA0020.1	DOF2	6.49	0.89	6971	6976	-	AAAGGA
MA0021.1	DOF3	6.70	0.92	6971	6976	-	AAAGGA
MA0064.1	PBF	5.74	0.88	6972	6976	-	AAAGG
MA0121.1	ARR10	7.79	0.92	6986	6993	-	AGATCAGC
P$ATMYB15_Q2	MYB15	-	1.00	7009	7015	+	TAACAa
MA0054.1	MYB.PH3	8.90	0.90	7031	7039	-	AAACTGATT
MA0054.1	MYB.PH3	8.45	0.89	7041	7049	-	TAAATGTTT
MA0020.1	DOF2	6.48	0.89	7065	7070	-	AAAGAT
MA0053.1	MNB1A	6.79	0.93	7066	7070	-	AAAGA
MA0064.1	PBF	5.74	0.88	7066	7070	-	AAAGA
MA0554.1	SOC1	12.48	0.87	7067	7081	+	CTTTTCTATATTAAG
MA0559.1	PI	10.90	0.85	7068	7081	-	CTTAATATAGAAAA
MA0082.1	SQUAMOSA	11.59	0.89	7068	7081	-	CTTAATATAGAAAA
MA0556.1	AP3	12.28	0.87	7069	7083	-	CTCTTAATATAGAAA
P$DREB1B_01	DREB1B	-	1.00	7089	7094	+	CCGAC
MA0008.1	HAT5	8.42	0.86	7102	7109	+	CATTTATT
MA0121.1	ARR10	6.76	0.88	7110	7117	-	AGATTAGA
MA0020.1	DOF2	6.48	0.89	7114	7119	-	AAAGAT
MA0053.1	MNB1A	6.79	0.93	7115	7119	-	AAAGA
MA0064.1	PBF	5.74	0.88	7115	7119	-	AAAGA
MA0583.1	RAV1(VAR.2)	9.02	0.88	7122	7133	-	CACACCTGATAA
P$MYB305_Q3	MYB305	-	1.00	7140	7153	+	catccACCTAaca
MA0020.1	DOF2	6.48	0.89	7158	7163	-	AAAGAT
MA0053.1	MNB1A	6.79	0.93	7159	7163	-	AAAGA
MA0064.1	PBF	5.74	0.88	7159	7163	-	AAAGA
MA0082.1	SQUAMOSA	11.06	0.88	7177	7190	-	TCAATAATAGAATA
MA0110.2	ATHB5	9.94	0.85	7177	7189	+	TATTCTATTATTG
MA0572.1	ATHB1	12.11	0.88	7179	7190	+	TTCTATTATTGA
MA0008.1	HAT5	10.42	0.92	7181	7188	+	CTATTATT
MA0129.1	TGA1A	6.94	0.86	7188	7194	-	AATGTCA
P$ATHSFA1D_01	ATHSFA1D	-	1.00	7207	7213	-	TGTAGt
P$BPC1_Q2	BPC1	-	1.00	7240	7246	-	cTTTCT
MA0020.1	DOF2	6.48	0.89	7244	7249	-	AAAGAT
MA0053.1	MNB1A	6.79	0.93	7245	7249	-	AAAGA
MA0064.1	PBF	5.74	0.88	7245	7249	-	AAAGA
MA0096.1	BZIP910	7.07	0.85	7259	7265	+	ATGACAT
MA0562.1	PIF5	7.60	0.87	7293	7300	-	TCAAGTGG
MA0127.1	PEND	8.89	0.85	7325	7334	+	ATTTCTTCAT
MA0129.1	TGA1A	6.69	0.85	7460	7466	+	TACTTCA
MA0020.1	DOF2	6.09	0.87	7491	7496	+	AAAGTT
MA0021.1	DOF3	5.20	0.85	7491	7496	+	AAAGTT
MA0053.1	MNB1A	6.79	0.93	7491	7495	+	AAAGT
MA0064.1	PBF	7.33	0.96	7491	7495	+	AAAGT
MA0120.1	ID1	7.67	0.86	7507	7518	+	TTTCTATTTTCT
MA0008.1	HAT5	9.32	0.89	7519	7526	+	CAATTAAT
MA0589.1	ZAP1	12.50	0.89	7544	7554	-	TTGACCTAGTT
MA0129.1	TGA1A	6.59	0.85	7547	7553	+	TAGGTCA
MA0563.1	SEP3	8.69	0.86	7561	7571	-	GCTTTTTGAGG
MA0020.1	DOF2	8.76	1.00	7567	7572	+	AAAGCA
MA0021.1	DOF3	8.13	0.98	7567	7572	+	AAAGCA
MA0053.1	MNB1A	8.12	1.00	7567	7571	+	AAAGC
MA0064.1	PBF	8.06	1.00	7567	7571	+	AAAGC
MA0577.1	ATSPL3	9.42	0.87	7605	7620	-	TTTGATGTACTTACTT
MA0578.1	ATSPL8	11.74	0.91	7605	7620	-	TTTGATGTACTTACTT
MA0578.1	ATSPL8	10.25	0.89	7605	7620	+	AAGTAAGTACATCAAA
MA0129.1	TGA1A	8.31	0.92	7612	7618	+	TACATCA
P$TGA1A_01	TGA1A	-	0.86	7612	7619	+	tACATCa
MA0020.1	DOF2	6.70	0.90	7618	7623	+	AAAGAC
MA0053.1	MNB1A	6.79	0.93	7618	7622	+	AAAGA
MA0064.1	PBF	5.74	0.88	7618	7622	+	AAAGA
P$WRKY11_Q2	WRKY11	-	1.00	7649	7657	+	gTTGACca
P$TGA1A_Q2_01	TGA1A	-	1.00	7672	7694	+	cctATGACaatagaaaattttc
P$BPC1_Q2	BPC1	-	1.00	7709	7715	-	cTTTCT
MA0021.1	DOF3	7.21	0.94	7713	7718	-	AAAGGG
MA0064.1	PBF	5.74	0.88	7714	7718	-	AAAGG
MA0082.1	SQUAMOSA	11.01	0.88	7715	7728	-	ACTTATAAAGAAAG
MA0020.1	DOF2	6.89	0.91	7717	7722	-	AAAGAA
MA0053.1	MNB1A	6.79	0.93	7718	7722	-	AAAGA
MA0064.1	PBF	5.74	0.88	7718	7722	-	AAAGA
MA0578.1	ATSPL8	9.34	0.87	7742	7757	+	AAATTTGTTCCTAATT
MA0008.1	HAT5	8.13	0.85	7753	7760	+	TAATTAAT
MA0008.1	HAT5	9.32	0.89	7755	7762	-	CAATTAAT
MA0129.1	TGA1A	6.94	0.86	7761	7767	-	AATGTCA
P$SBF1_01	SBF1	-	1.00	7771	7785	-	aatATTAActacta
MA0020.1	DOF2	6.70	0.90	7779	7784	+	AAAGAC
MA0053.1	MNB1A	6.79	0.93	7779	7783	+	AAAGA
MA0064.1	PBF	5.74	0.88	7779	7783	+	AAAGA
P$GT1_Q6_02	GT1	-	1.00	7783	7795	+	acaataTTAACt
MA0578.1	ATSPL8	8.89	0.86	7787	7802	+	TATTAACTACTATTTT
P$HSFA4A_01	HSFA4A	-	1.00	7795	7801	+	aCTATT
MA0044.1	HMG1	8.01	0.91	7807	7815	+	CTTCTACTC
MA0008.1	HAT5	8.72	0.87	7823	7830	-	TAATTATG
MA0008.1	HAT5	8.72	0.87	7825	7832	+	TAATTATG
MA0044.1	HMG1	6.38	0.86	7837	7845	-	TTTGTTTTC
MA0008.1	HAT5	11.37	0.95	7844	7851	-	GAATTATT
MA0558.1	FLC	15.15	0.86	7866	7886	+	GAATGATAAAATAGGAAAAAC
MA0548.1	AGL15	13.48	0.87	7869	7883	-	TTTCCTATTTTATCA
MA0556.1	AP3	12.20	0.86	7869	7883	+	TGATAAAATAGGAAA
MA0554.1	SOC1	15.95	0.91	7871	7885	-	TTTTTCCTATTTTAT
MA0045.1	HMGI/Y	10.73	0.87	7871	7886	+	ATAAAATAGGAAAAAC
MA0559.1	PI	12.22	0.87	7871	7884	+	ATAAAATAGGAAAA
MA0082.1	SQUAMOSA	11.38	0.89	7871	7884	+	ATAAAATAGGAAAA
MA0120.1	ID1	8.13	0.87	7874	7885	-	TTTTTCCTATTT
P$AT3G51080_01	AT3G51080	-	1.00	7879	7886	+	GGAAAaa
MA0008.1	HAT5	9.23	0.89	7887	7894	-	TTATTATT
P$GT1_Q6_01	GT1	-	1.00	7887	7899	-	gttaaaaACAAA
MA0008.1	HAT5	8.67	0.87	7890	7897	-	ATATTATT
MA0572.1	ATHB1	10.92	0.85	7914	7925	-	GGAAATTATTGA
MA0008.1	HAT5	8.72	0.87	7915	7922	+	CAATAATT
MA0008.1	HAT5	11.06	0.94	7916	7923	-	AAATTATT
MA0008.1	HAT5	9.23	0.89	7939	7946	-	TTATTATT
MA0020.1	DOF2	6.89	0.91	7964	7969	+	AAAGAA
MA0053.1	MNB1A	6.79	0.93	7964	7968	+	AAAGA
MA0064.1	PBF	5.74	0.88	7964	7968	+	AAAGA
MA0008.1	HAT5	8.67	0.87	7977	7984	+	ATATTATT
MA0008.1	HAT5	8.72	0.87	7987	7994	+	TAATTATG
MA0121.1	ARR10	8.16	0.93	8091	8098	+	AGATTTGT
MA0563.1	SEP3	8.55	0.85	8105	8115	-	TTGATTTTTGG
P$HSFA2_01	HSFA2	-	1.00	8105	8111	+	CCAAAa
MA0121.1	ARR10	8.58	0.95	8112	8119	-	AGATTTGA
P$HSFA4A_01	HSFA4A	-	1.00	8148	8154	+	aCTATT
MA0581.1	LEC2	11.90	0.94	8154	8164	-	TACATGCATTT
MA0005.2	AG	12.27	0.86	8164	8181	+	ATTTCCTAAAAGGTTTTA
P$PBF_Q2_01	PBF	-	1.00	8165	8171	-	aAAAGG
MA0054.1	MYB.PH3	8.31	0.88	8171	8179	-	AAACCTTTT
MA0054.1	MYB.PH3	7.19	0.85	8171	8179	+	AAAAGGTTT
P$PBF_Q2	PBF	-	1.00	8171	8177	+	aAAAGG
MA0020.1	DOF2	6.09	0.87	8172	8177	+	AAAGGT
MA0064.1	PBF	5.74	0.88	8172	8176	+	AAAGG
MA0129.1	TGA1A	6.59	0.85	8180	8186	+	TAAGTCA
MA0096.1	BZIP910	7.07	0.85	8181	8187	-	ATGACTT
MA0008.1	HAT5	8.47	0.86	8190	8197	+	GAATTATG
P$ASR1_01	ASR1	-	1.00	8191	8196	-	TGGGT
MA0577.1	ATSPL3	8.75	0.86	8199	8214	-	GTTTTTGTACCTTTAC
MA0578.1	ATSPL8	12.81	0.94	8199	8214	-	GTTTTTGTACCTTTAC
MA0577.1	ATSPL3	9.80	0.88	8199	8214	+	GTAAAGGTACAAAAAC
MA0020.1	DOF2	6.09	0.87	8201	8206	+	AAAGGT
MA0064.1	PBF	5.74	0.88	8201	8205	+	AAAGG
MA0129.1	TGA1A	6.59	0.85	8219	8225	+	TAGGTCA
MA0008.1	HAT5	11.62	0.96	8240	8247	+	TAATTATT
MA0121.1	ARR10	7.64	0.91	8250	8257	+	AGATTTTT
MA0120.1	ID1	8.53	0.88	8253	8264	+	TTTTTTCTGTCG
MA0582.1	RAV1	8.39	0.85	8256	8267	-	TTACGACAGAAA
MA0096.1	BZIP910	7.07	0.85	8259	8265	+	CTGTCGT
MA0129.1	TGA1A	7.62	0.89	8260	8266	-	TACGACA
MA0044.1	HMG1	8.04	0.92	8261	8269	+	GTCGTAATT
MA0129.1	TGA1A	6.59	0.85	8271	8277	-	TAGGTCA
MA0054.1	MYB.PH3	7.18	0.85	8280	8288	-	AAACTTTTA
MA0054.1	MYB.PH3	7.80	0.87	8280	8288	+	TAAAAGTTT
MA0020.1	DOF2	6.09	0.87	8282	8287	+	AAAGTT
MA0021.1	DOF3	5.20	0.85	8282	8287	+	AAAGTT
MA0053.1	MNB1A	6.79	0.93	8282	8286	+	AAAGT
MA0064.1	PBF	7.33	0.96	8282	8286	+	AAAGT
P$HSFA4A_01	HSFA4A	-	1.00	8304	8310	+	aCTATT
MA0054.1	MYB.PH3	7.18	0.85	8310	8318	-	AAACTTTTA
MA0054.1	MYB.PH3	7.80	0.87	8310	8318	+	TAAAAGTTT
MA0020.1	DOF2	6.09	0.87	8312	8317	+	AAAGTT
MA0021.1	DOF3	5.20	0.85	8312	8317	+	AAAGTT
MA0053.1	MNB1A	6.79	0.93	8312	8316	+	AAAGT
MA0064.1	PBF	7.33	0.96	8312	8316	+	AAAGT
MA0096.1	BZIP910	7.07	0.85	8329	8335	-	ATGACTT
MA0129.1	TGA1A	7.62	0.89	8341	8347	+	TATGTCA
MA0020.1	DOF2	6.09	0.87	8352	8357	-	AAAGTT
MA0021.1	DOF3	5.20	0.85	8352	8357	-	AAAGTT
MA0053.1	MNB1A	6.79	0.93	8353	8357	-	AAAGT
MA0064.1	PBF	7.33	0.96	8353	8357	-	AAAGT
MA0120.1	ID1	7.59	0.86	8405	8416	+	TTTCTTTTATTT
MA0020.1	DOF2	6.89	0.91	8406	8411	-	AAAGAA
MA0053.1	MNB1A	6.79	0.93	8407	8411	-	AAAGA
MA0064.1	PBF	5.74	0.88	8407	8411	-	AAAGA
MA0044.1	HMG1	6.54	0.86	8408	8416	+	CTTTTATTT
MA0578.1	ATSPL8	8.94	0.86	8414	8429	+	TTTTATGTATATATTA
MA0572.1	ATHB1	11.00	0.86	8432	8443	+	TAAAATTATTAA
MA0008.1	HAT5	11.06	0.94	8434	8441	+	AAATTATT
MA0096.1	BZIP910	7.07	0.85	8512	8518	+	ATGTCGT
MA0129.1	TGA1A	7.62	0.89	8513	8519	-	TACGACA
MA0044.1	HMG1	8.64	0.94	8514	8522	+	GTCGTATTT
P$PBF_Q2_01	PBF	-	1.00	8521	8527	-	aAAAGG
MA0054.1	MYB.PH3	8.31	0.88	8527	8535	-	AAACCTTTT
MA0054.1	MYB.PH3	7.19	0.85	8527	8535	+	AAAAGGTTT
P$PBF_Q2	PBF	-	1.00	8527	8533	+	aAAAGG
MA0020.1	DOF2	6.09	0.87	8528	8533	+	AAAGGT
MA0064.1	PBF	5.74	0.88	8528	8532	+	AAAGG
MA0044.1	HMG1	7.13	0.88	8532	8540	+	GTTTTACTT
MA0129.1	TGA1A	6.59	0.85	8540	8546	-	TAGGTCA
P$TGA1A_Q2_01	TGA1A	-	1.00	8557	8579	-	cataattgtgggatGTCATctg
MA0082.1	SQUAMOSA	10.23	0.87	8574	8587	-	ACAATTATGGATAT
MA0008.1	HAT5	9.91	0.91	8579	8586	-	CAATTATG
MA0096.1	BZIP910	7.07	0.85	8591	8597	-	ATGACAT
MA0054.1	MYB.PH3	7.81	0.87	8628	8636	+	AAACAATTT
MA0121.1	ARR10	8.06	0.93	8651	8658	+	AGATTTTA
MA0578.1	ATSPL8	8.68	0.85	8671	8686	+	AAATTTGTAAAATAAA
MA0020.1	DOF2	6.09	0.87	8684	8689	+	AAAGTT
MA0021.1	DOF3	5.20	0.85	8684	8689	+	AAAGTT
MA0053.1	MNB1A	6.79	0.93	8684	8688	+	AAAGT
MA0064.1	PBF	7.33	0.96	8684	8688	+	AAAGT
MA0575.1	ATMYB77	9.69	0.85	8685	8697	+	AAGTTTCAGTTAC
P$HSFA4A_01	HSFA4A	-	1.00	8719	8725	+	aCTATT
MA0045.1	HMGI/Y	9.95	0.86	8736	8751	-	CAAAAAATAAAAATAT
P$GT1_Q6_02	GT1	-	1.00	8738	8750	-	tGTTAAaatcat
MA0120.1	ID1	7.37	0.85	8740	8751	+	TTTTATTTTTTG
P$WRKY48_01	WRKY48	-	1.00	8740	8749	-	TTGTTaaaa
P$ATMYB15_Q2	MYB15	-	1.00	8743	8749	-	tTGTTA
P$SBF1_01	SBF1	-	1.00	8746	8760	+	tttttgTTAAAatc
MA0008.1	HAT5	11.06	0.94	8769	8776	+	AAATTATT
MA0008.1	HAT5	11.62	0.96	8791	8798	-	TAATTATT
MA0008.1	HAT5	8.13	0.85	8793	8800	+	TAATTAAT
MA0008.1	HAT5	9.32	0.89	8795	8802	-	CAATTAAT
P$ATMYB15_Q2	MYB15	-	1.00	8850	8856	-	tTGTTA
MA0020.1	DOF2	6.70	0.90	8851	8856	-	AAAGAC
P$AT1G77950_01	AT1G77950	-	1.00	8851	8862	-	aTTAAAgttaa
MA0053.1	MNB1A	6.79	0.93	8852	8856	-	AAAGA
MA0064.1	PBF	5.74	0.88	8852	8856	-	AAAGA
MA0020.1	DOF2	6.09	0.87	8865	8870	+	AAAGTT
MA0021.1	DOF3	5.20	0.85	8865	8870	+	AAAGTT
MA0053.1	MNB1A	6.79	0.93	8865	8869	+	AAAGT
MA0064.1	PBF	7.33	0.96	8865	8869	+	AAAGT
MA0008.1	HAT5	9.23	0.89	8889	8896	+	TTATTATT
MA0578.1	ATSPL8	8.90	0.86	8895	8910	+	TTAAATGGACCAATTT
MA0008.1	HAT5	9.60	0.90	8911	8918	+	GAATCATT
MA0020.1	DOF2	6.30	0.88	8936	8941	+	AAAGTC
MA0021.1	DOF3	7.84	0.97	8936	8941	+	AAAGTC
MA0053.1	MNB1A	6.79	0.93	8936	8940	+	AAAGT
MA0064.1	PBF	7.33	0.96	8936	8940	+	AAAGT
P$ID1_01	ID1	-	1.00	8948	8959	-	aaaatGACAAa
MA0045.1	HMGI/Y	11.01	0.88	8956	8971	+	GGTAAAATGACAAAAT
MA0082.1	SQUAMOSA	9.77	0.86	8989	9002	+	CTAATAATGAAAAA
MA0008.1	HAT5	8.31	0.86	8991	8998	-	TCATTATT
MA0096.1	BZIP910	7.07	0.85	9002	9008	+	ATGATGT
MA0129.1	TGA1A	7.63	0.89	9003	9009	-	CACATCA
P$GAMYB_Q2	GAMYB	-	1.00	9011	9024	+	cactaACAACcaa
MA0044.1	HMG1	6.32	0.86	9012	9020	-	GTTGTTAGT
P$ATMYB15_Q2	MYB15	-	1.00	9014	9020	+	TAACAa
MA0034.1	GAMYB	7.55	0.86	9015	9024	+	AACAACCAAA
MA0054.1	MYB.PH3	8.38	0.88	9022	9030	-	TAAAGGTTT
MA0054.1	MYB.PH3	7.79	0.87	9022	9030	+	AAACCTTTA
MA0020.1	DOF2	6.09	0.87	9024	9029	-	AAAGGT
MA0064.1	PBF	5.74	0.88	9025	9029	-	AAAGG
P$ATHSFA1D_01	ATHSFA1D	-	1.00	9049	9055	+	aCTACA
MA0008.1	HAT5	8.42	0.86	9060	9067	+	CAAATATT
P$AT3G51080_01	AT3G51080	-	1.00	9126	9133	-	ttTTTCC
MA0044.1	HMG1	6.31	0.86	9146	9154	+	GTTTTTCTT
MA0120.1	ID1	10.80	0.95	9205	9216	+	TTTTTCTTACCG
P$ARR10_01	ARR10	-	1.00	9208	9215	-	cgAATCT
MA0121.1	ARR10	9.27	0.97	9214	9221	-	AGATTCGG
MA0054.1	MYB.PH3	9.77	0.92	9224	9232	+	TAACAGTCT
MA0020.1	DOF2	5.92	0.86	9231	9236	-	AAAGAG
MA0021.1	DOF3	5.35	0.86	9231	9236	-	AAAGAG
MA0053.1	MNB1A	6.79	0.93	9232	9236	-	AAAGA
MA0064.1	PBF	5.74	0.88	9232	9236	-	AAAGA
MA0566.1	MYC2	8.26	0.87	9238	9245	-	ACATGTGT
MA0568.1	MYC3	8.29	0.90	9238	9245	-	ACATGTGT
MA0569.1	MYC4	7.72	0.86	9238	9245	-	ACATGTGT
MA0566.1	MYC2	8.26	0.87	9238	9245	+	ACACATGT
MA0568.1	MYC3	8.29	0.90	9238	9245	+	ACACATGT
MA0561.1	PIF4	9.63	0.91	9239	9246	+	CACATGTC
MA0121.1	ARR10	8.06	0.93	9298	9305	-	AGATTTTA
P$AT5G04240_01	AT5G04240	-	1.00	9344	9350	+	gGGCAC
MA0577.1	ATSPL3	9.16	0.87	9384	9399	-	ATTTCTGTACATGAAC
MA0578.1	ATSPL8	9.76	0.88	9384	9399	-	ATTTCTGTACATGAAC
MA0096.1	BZIP910	7.07	0.85	9439	9445	+	ATGATGT
MA0129.1	TGA1A	7.63	0.89	9440	9446	-	CACATCA
MA0578.1	ATSPL8	9.40	0.87	9493	9508	-	ATGTTAGTACTTTGTA
MA0578.1	ATSPL8	8.47	0.85	9493	9508	+	TACAAAGTACTAACAT
MA0020.1	DOF2	6.49	0.89	9496	9501	+	AAAGTA
MA0021.1	DOF3	7.84	0.97	9496	9501	+	AAAGTA
MA0053.1	MNB1A	6.79	0.93	9496	9500	+	AAAGT
MA0064.1	PBF	7.33	0.96	9496	9500	+	AAAGT
P$HSFA2_01	HSFA2	-	1.00	9505	9511	-	tTTTGG
MA0020.1	DOF2	6.48	0.89	9507	9512	-	AAAGAT
MA0053.1	MNB1A	6.79	0.93	9508	9512	-	AAAGA
MA0064.1	PBF	5.74	0.88	9508	9512	-	AAAGA
MA0121.1	ARR10	8.88	0.96	9523	9530	-	AGATTTTC
MA0582.1	RAV1	9.07	0.87	9552	9563	+	GACCAACAATAT
MA0082.1	SQUAMOSA	10.07	0.86	9560	9573	+	ATATAAATATAAAT
MA0008.1	HAT5	8.67	0.87	9598	9605	+	ATATTATT
MA0129.1	TGA1A	7.62	0.89	9609	9615	+	TATGTCA
MA0578.1	ATSPL8	9.11	0.86	9620	9635	+	ATATATCTACAATAAT
MA0008.1	HAT5	9.23	0.89	9630	9637	-	TTATTATT
MA0127.1	PEND	10.65	0.90	9630	9639	-	ATTTATTATT
MA0008.1	HAT5	8.67	0.87	9637	9644	-	ATATTATT
MA0121.1	ARR10	8.06	0.93	9650	9657	+	AGATTTTA
MA0578.1	ATSPL8	8.64	0.85	9666	9681	+	GAGTATGTATTATATT
MA0020.1	DOF2	6.30	0.88	9705	9710	+	AAAGGC
MA0021.1	DOF3	6.70	0.92	9705	9710	+	AAAGGC
MA0064.1	PBF	5.74	0.88	9705	9709	+	AAAGG
MA0121.1	ARR10	6.28	0.86	9730	9737	+	AGATCGGG
P$DREB1B_01	DREB1B	-	1.00	9750	9755	-	GTCGG
P$AT2G41690_01	AT2G41690	-	1.00	9754	9760	-	gTTCGG
MA0583.1	RAV1(VAR.2)	9.27	0.88	9776	9787	+	ATAACCTGACCA
MA0582.1	RAV1	10.05	0.90	9783	9794	+	GACCAACATTTA
MA0563.1	SEP3	8.93	0.86	9787	9797	+	AACATTTATGG
MA0044.1	HMG1	6.38	0.86	9800	9808	-	CTCTTACTC
MA0096.1	BZIP910	7.07	0.85	9815	9821	+	CTGACTT
P$AT3G63350_01	AT3G63350	-	1.00	9831	9837	+	CCGCCc
MA0044.1	HMG1	7.61	0.90	9839	9847	-	GGTGTGATC
P$BPC1_Q2	BPC1	-	1.00	9868	9874	-	cTTTCT
MA0020.1	DOF2	6.09	0.87	9872	9877	-	AAAGTT
MA0021.1	DOF3	5.20	0.85	9872	9877	-	AAAGTT
MA0053.1	MNB1A	6.79	0.93	9873	9877	-	AAAGT
MA0064.1	PBF	7.33	0.96	9873	9877	-	AAAGT
MA0045.1	HMGI/Y	11.32	0.89	9884	9899	-	CTAGAAATGAATACAC
MA0121.1	ARR10	6.82	0.88	9905	9912	-	AGATAAGG
MA0582.1	RAV1	9.77	0.89	9925	9936	+	ATCCAACACAAT
P$GT1_Q6	GT1	-	1.00	9929	9936	-	taTTCAC
MA0563.1	SEP3	10.78	0.90	9947	9957	+	GCCTTGTTTGG
P$HSFA2_01	HSFA2	-	1.00	9960	9966	-	tTTTGG
MA0121.1	ARR10	8.39	0.94	9963	9970	+	AGATTTTG
P$TGA1A_Q2_01	TGA1A	-	1.00	9989	10011	+	gggATGACtttggaaagccttc
MA0096.1	BZIP910	7.07	0.85	9992	9998	+	ATGACTT
MA0020.1	DOF2	6.30	0.88	9994	9999	-	AAAGTC
MA0021.1	DOF3	7.84	0.97	9994	9999	-	AAAGTC
MA0053.1	MNB1A	6.79	0.93	9995	9999	-	AAAGT
MA0064.1	PBF	7.33	0.96	9995	9999	-	AAAGT
MA0020.1	DOF2	8.57	0.99	10002	10007	+	AAAGCC
MA0021.1	DOF3	8.13	0.98	10002	10007	+	AAAGCC
MA0053.1	MNB1A	8.12	1.00	10002	10006	+	AAAGC
MA0064.1	PBF	8.06	1.00	10002	10006	+	AAAGC
MA0563.1	SEP3	11.10	0.90	10011	10021	+	CCCTTGTTTGG
P$HSFA2_01	HSFA2	-	1.00	10041	10047	-	tTTTGG
MA0550.1	BZR1	9.61	0.87	10067	10080	+	CCTCCATGTGTCTA
MA0560.1	PIF3	8.48	0.87	10068	10077	+	CTCCATGTGT
MA0561.1	PIF4	9.71	0.92	10069	10076	-	CACATGGA
MA0128.1	EMBP1	8.37	0.86	10070	10077	-	ACACATGG
MA0568.1	MYC3	8.44	0.91	10070	10077	-	ACACATGG
MA0562.1	PIF5	6.99	0.86	10070	10077	-	ACACATGG
MA0568.1	MYC3	8.44	0.91	10070	10077	+	CCATGTGT
MA0082.1	SQUAMOSA	10.89	0.88	10074	10087	-	TTAAAAATAGACAC
MA0020.1	DOF2	6.09	0.87	10086	10091	+	AAAGTT
MA0021.1	DOF3	5.20	0.85	10086	10091	+	AAAGTT
MA0053.1	MNB1A	6.79	0.93	10086	10090	+	AAAGT
MA0064.1	PBF	7.33	0.96	10086	10090	+	AAAGT
MA0563.1	SEP3	10.11	0.88	10094	10104	+	CCCAATTTGGG
P$HSFA2_01	HSFA2	-	1.00	10102	10108	-	tTTTGG
MA0045.1	HMGI/Y	11.00	0.88	10115	10130	+	GATAAAATGTCAAAAT
MA0129.1	TGA1A	6.94	0.86	10120	10126	+	AATGTCA
P$AT4G04450_01	AT4G04450	-	1.00	10122	10131	-	aGCTAAata
MA0008.1	HAT5	8.67	0.87	10148	10155	-	ATATTATT
MA0578.1	ATSPL8	8.74	0.86	10154	10169	-	TAATATGTAATTATAT
MA0008.1	HAT5	8.67	0.87	10164	10171	+	ATATTATT
MA0120.1	ID1	8.85	0.89	10170	10181	+	TTGTCCATTTCT
MA0127.1	PEND	8.91	0.85	10176	10185	+	ATTTCTCATT
P$ATMYB15_Q2	MYB15	-	1.00	10178	10184	-	tTGTTA
P$RIN_Q2	RIN	-	1.00	10194	10205	+	cattTTTAAgg
MA0563.1	SEP3	11.10	0.90	10266	10276	-	CCCTTGTTTGG
MA0120.1	ID1	7.50	0.85	10292	10303	+	TTTTCCCTTCCC
MA0120.1	ID1	8.77	0.89	10293	10304	+	TTTCCCTTCCCT
MA0054.1	MYB.PH3	8.71	0.89	10318	10326	+	TAACCCTTT
MA0021.1	DOF3	7.21	0.94	10321	10326	-	AAAGGG
MA0064.1	PBF	5.74	0.88	10322	10326	-	AAAGG
MA0021.1	DOF3	7.21	0.94	10340	10345	-	AAAGGG
MA0064.1	PBF	5.74	0.88	10341	10345	-	AAAGG
MA0563.1	SEP3	9.89	0.88	10358	10368	-	GCTTTGTTTGG
MA0020.1	DOF2	8.57	0.99	10364	10369	+	AAAGCC
MA0021.1	DOF3	8.13	0.98	10364	10369	+	AAAGCC
MA0053.1	MNB1A	8.12	1.00	10364	10368	+	AAAGC
MA0064.1	PBF	8.06	1.00	10364	10368	+	AAAGC
MA0121.1	ARR10	7.80	0.92	10371	10378	-	AGATATTA
P$HSFA2_01	HSFA2	-	1.00	10394	10400	-	tTTTGG
MA0563.1	SEP3	9.48	0.87	10395	10405	+	AATTCTTTTGG
MA0020.1	DOF2	6.89	0.91	10397	10402	-	AAAGAA
MA0053.1	MNB1A	6.79	0.93	10398	10402	-	AAAGA
MA0064.1	PBF	5.74	0.88	10398	10402	-	AAAGA
MA0578.1	ATSPL8	10.70	0.89	10423	10438	+	TAGTTAGTACTACCTT
MA0120.1	ID1	7.83	0.86	10437	10448	+	TTGTGCCTTTCA
MA0020.1	DOF2	6.30	0.88	10441	10446	-	AAAGGC
MA0021.1	DOF3	6.70	0.92	10441	10446	-	AAAGGC
MA0064.1	PBF	5.74	0.88	10442	10446	-	AAAGG
MA0121.1	ARR10	7.64	0.91	10448	10455	-	AGATTTTT
P$HSFA2_01	HSFA2	-	1.00	10460	10466	+	CCAAAa
MA0044.1	HMG1	7.13	0.88	10511	10519	+	GTTTTATTT
MA0578.1	ATSPL8	8.67	0.85	10537	10552	+	ATTTCTGTCCACTTTA
MA0021.1	DOF3	8.35	0.99	10546	10551	-	AAAGTG
MA0053.1	MNB1A	6.79	0.93	10547	10551	-	AAAGT
MA0064.1	PBF	7.33	0.96	10547	10551	-	AAAGT
MA0008.1	HAT5	9.30	0.89	10557	10564	+	AAATCATT
MA0034.1	GAMYB	7.54	0.86	10570	10579	+	CATAACCAAA
P$HSFA2_01	HSFA2	-	1.00	10575	10581	+	CCAAAa
MA0020.1	DOF2	6.09	0.87	10579	10584	-	AAAGTT
MA0021.1	DOF3	5.20	0.85	10579	10584	-	AAAGTT
MA0053.1	MNB1A	6.79	0.93	10580	10584	-	AAAGT
MA0064.1	PBF	7.33	0.96	10580	10584	-	AAAGT
MA0121.1	ARR10	6.77	0.88	10595	10602	-	AGATGTGC
MA0121.1	ARR10	8.32	0.94	10604	10611	+	AGATATGA
MA0096.1	BZIP910	7.07	0.85	10608	10614	+	ATGACTT
MA0020.1	DOF2	6.30	0.88	10610	10615	-	AAAGTC
MA0021.1	DOF3	7.84	0.97	10610	10615	-	AAAGTC
MA0053.1	MNB1A	6.79	0.93	10611	10615	-	AAAGT
MA0064.1	PBF	7.33	0.96	10611	10615	-	AAAGT
MA0564.1	ABI3	9.34	0.87	10620	10628	-	TTGCATGAA
MA0581.1	LEC2	9.69	0.89	10620	10630	+	TTCATGCAATG
P$BPC1_Q2	BPC1	-	1.00	10625	10631	-	cTTTCT
MA0020.1	DOF2	8.76	1.00	10629	10634	-	AAAGCA
MA0021.1	DOF3	8.13	0.98	10629	10634	-	AAAGCA
MA0053.1	MNB1A	8.12	1.00	10630	10634	-	AAAGC
MA0064.1	PBF	8.06	1.00	10630	10634	-	AAAGC
MA0020.1	DOF2	6.48	0.89	10659	10664	-	AAAGAT
MA0053.1	MNB1A	6.79	0.93	10660	10664	-	AAAGA
MA0064.1	PBF	5.74	0.88	10660	10664	-	AAAGA
MA0129.1	TGA1A	6.69	0.85	10664	10670	-	TACTTCA
MA0020.1	DOF2	6.89	0.91	10694	10699	+	AAAGAA
MA0053.1	MNB1A	6.79	0.93	10694	10698	+	AAAGA
MA0064.1	PBF	5.74	0.88	10694	10698	+	AAAGA
MA0581.1	LEC2	9.33	0.89	10700	10710	-	AACATGCATCA
P$TGA1A_Q2_01	TGA1A	-	0.91	10721	10743	-	aaaacgtaacagatGTCACtgt
MA0129.1	TGA1A	7.62	0.89	10723	10729	+	TATGTCA
MA0096.1	BZIP910	7.07	0.85	10724	10730	-	CTGACAT
P$NAC6_01	NAC6	-	1.00	10746	10752	+	aCGTAA
MA0121.1	ARR10	8.06	0.93	10777	10784	+	AGATTTTA
P$HSFA2_01	HSFA2	-	1.00	10803	10809	-	tTTTGG
MA0020.1	DOF2	5.92	0.86	10804	10809	-	AAAGAG
MA0021.1	DOF3	5.35	0.86	10804	10809	-	AAAGAG
MA0563.1	SEP3	12.45	0.93	10804	10814	+	CTCTTTTTTGG
MA0053.1	MNB1A	6.79	0.93	10805	10809	-	AAAGA
MA0064.1	PBF	5.74	0.88	10805	10809	-	AAAGA
P$ATMYB15_Q2	MYB15	-	1.00	10811	10817	-	tTGTTA
P$RIN_Q2	RIN	-	0.95	10840	10851	-	tcTTTAAatag
MA0054.1	MYB.PH3	7.85	0.87	10842	10850	+	TAACCGGTT
MA0001.2	SEP4	12.28	0.87	10848	10865	-	ACATCTATTTAAAGAAAC
MA0082.1	SQUAMOSA	10.82	0.88	10848	10861	-	CTATTTAAAGAAAC
MA0001.2	SEP4	11.89	0.86	10848	10865	+	GTTTCTTTAAATAGATGT
MA0020.1	DOF2	6.89	0.91	10850	10855	-	AAAGAA
MA0053.1	MNB1A	6.79	0.93	10851	10855	-	AAAGA
MA0064.1	PBF	5.74	0.88	10851	10855	-	AAAGA
MA0578.1	ATSPL8	8.58	0.85	10860	10875	+	AGATGTGTACTGTCTA
MA0008.1	HAT5	9.23	0.89	10892	10899	+	TTATTATT
MA0020.1	DOF2	6.30	0.88	10901	10906	+	AAAGTC
MA0021.1	DOF3	7.84	0.97	10901	10906	+	AAAGTC
MA0053.1	MNB1A	6.79	0.93	10901	10905	+	AAAGT
MA0064.1	PBF	7.33	0.96	10901	10905	+	AAAGT
MA0020.1	DOF2	6.09	0.87	10911	10916	+	AAAGTT
MA0021.1	DOF3	5.20	0.85	10911	10916	+	AAAGTT
MA0053.1	MNB1A	6.79	0.93	10911	10915	+	AAAGT
MA0064.1	PBF	7.33	0.96	10911	10915	+	AAAGT
MA0020.1	DOF2	6.48	0.89	10938	10943	+	AAAGAT
MA0053.1	MNB1A	6.79	0.93	10938	10942	+	AAAGA
MA0064.1	PBF	5.74	0.88	10938	10942	+	AAAGA
MA0082.1	SQUAMOSA	9.66	0.85	10945	10958	-	AGATAAATAGAATT
MA0020.1	DOF2	6.09	0.87	10961	10966	+	AAAGTT
MA0021.1	DOF3	5.20	0.85	10961	10966	+	AAAGTT
MA0053.1	MNB1A	6.79	0.93	10961	10965	+	AAAGT
MA0064.1	PBF	7.33	0.96	10961	10965	+	AAAGT
MA0096.1	BZIP910	7.07	0.85	10973	10979	+	CTGACAT
MA0129.1	TGA1A	7.62	0.89	10974	10980	-	TATGTCA
MA0044.1	HMG1	7.21	0.89	10987	10995	-	TTTGTACTC
MA0054.1	MYB.PH3	7.27	0.85	10993	11001	+	AAAATGTTT
P$CBNAC_01	CBNAC	-	1.00	11007	11013	-	AAGCAa
MA0020.1	DOF2	8.76	1.00	11012	11017	+	AAAGCA
MA0021.1	DOF3	8.13	0.98	11012	11017	+	AAAGCA
MA0053.1	MNB1A	8.12	1.00	11012	11016	+	AAAGC
MA0064.1	PBF	8.06	1.00	11012	11016	+	AAAGC
P$CBNAC_01	CBNAC	-	1.00	11026	11032	-	AAGCAa
P$ATHSFA1D_01	ATHSFA1D	-	1.00	11037	11043	+	aCTACA
MA0044.1	HMG1	7.40	0.89	11074	11082	-	CTTTTATTC
MA0020.1	DOF2	6.48	0.89	11079	11084	+	AAAGAT
MA0053.1	MNB1A	6.79	0.93	11079	11083	+	AAAGA
MA0064.1	PBF	5.74	0.88	11079	11083	+	AAAGA
P$SQUA_01	SQUA	-	1.00	11083	11093	-	ccAAAAAtcg
MA0563.1	SEP3	10.56	0.89	11093	11103	-	CCGATTTTTGG
P$HSFA2_01	HSFA2	-	1.00	11093	11099	+	CCAAAa
MA0121.1	ARR10	8.12	0.93	11108	11115	-	AGATATTG
MA0020.1	DOF2	6.48	0.89	11112	11117	-	AAAGAT
MA0053.1	MNB1A	6.79	0.93	11113	11117	-	AAAGA
MA0064.1	PBF	5.74	0.88	11113	11117	-	AAAGA
MA0575.1	ATMYB77	12.97	0.92	11135	11147	+	TCATGACAGTTAG
MA0054.1	MYB.PH3	9.91	0.93	11138	11146	-	TAACTGTCA
MA0034.1	GAMYB	7.29	0.85	11139	11148	-	GCTAACTGTC
MA0567.1	ERF1	8.44	0.87	11146	11153	+	AGCCACCA
MA0044.1	HMG1	6.19	0.85	11179	11187	+	GTAGTATTT
MA0121.1	ARR10	8.58	0.95	11189	11196	+	AGATTTGA
MA0001.2	SEP4	11.85	0.86	11199	11216	+	ATAATCAAATAAAGAAAA
MA0045.1	HMGI/Y	10.37	0.86	11201	11216	+	AATCAAATAAAGAAAA
MA0554.1	SOC1	11.86	0.86	11203	11217	-	CTTTTCTTTATTTGA
MA0559.1	PI	13.15	0.88	11203	11216	+	TCAAATAAAGAAAA
MA0082.1	SQUAMOSA	13.05	0.92	11203	11216	+	TCAAATAAAGAAAA
MA0120.1	ID1	8.75	0.89	11205	11216	-	TTTTCTTTATTT
MA0020.1	DOF2	6.89	0.91	11209	11214	+	AAAGAA
MA0053.1	MNB1A	6.79	0.93	11209	11213	+	AAAGA
MA0064.1	PBF	5.74	0.88	11209	11213	+	AAAGA
MA0020.1	DOF2	8.57	0.99	11214	11219	+	AAAGCC
MA0021.1	DOF3	8.13	0.98	11214	11219	+	AAAGCC
MA0053.1	MNB1A	8.12	1.00	11214	11218	+	AAAGC
MA0064.1	PBF	8.06	1.00	11214	11218	+	AAAGC
P$WRKY48_01	WRKY48	-	1.00	11227	11236	+	ttttAACAA
MA0054.1	MYB.PH3	7.24	0.85	11230	11238	+	TAACAAATT
P$ATMYB15_Q2	MYB15	-	1.00	11230	11236	+	TAACAa
P$GT1_Q6_02	GT1	-	1.00	11230	11242	-	aGTTAAaatcct
MA0020.1	DOF2	6.09	0.87	11240	11245	+	AAAGTT
MA0021.1	DOF3	5.20	0.85	11240	11245	+	AAAGTT
MA0053.1	MNB1A	6.79	0.93	11240	11244	+	AAAGT
MA0064.1	PBF	7.33	0.96	11240	11244	+	AAAGT
MA0034.1	GAMYB	8.14	0.88	11263	11272	-	AACAACCATC
MA0044.1	HMG1	6.38	0.86	11267	11275	+	GTTGTTTTA
MA0127.1	PEND	9.17	0.86	11300	11309	-	AGATCTTATT
MA0121.1	ARR10	8.29	0.94	11302	11309	-	AGATCTTA
MA0121.1	ARR10	9.10	0.97	11304	11311	+	AGATCTTC
P$MADSA_Q2	MADSA	-	1.00	11344	11360	-	attacATTTTttcacc
P$ASR1_01	ASR1	-	1.00	11373	11378	+	ACCCA
MA0563.1	SEP3	9.48	0.87	11375	11385	-	AATTCTTTTGG
P$HSFA2_01	HSFA2	-	1.00	11375	11381	+	CCAAAa
MA0020.1	DOF2	6.89	0.91	11378	11383	+	AAAGAA
MA0053.1	MNB1A	6.79	0.93	11378	11382	+	AAAGA
MA0064.1	PBF	5.74	0.88	11378	11382	+	AAAGA
MA0020.1	DOF2	5.92	0.86	11399	11404	-	AAAGAG
MA0021.1	DOF3	5.35	0.86	11399	11404	-	AAAGAG
MA0053.1	MNB1A	6.79	0.93	11400	11404	-	AAAGA
MA0064.1	PBF	5.74	0.88	11400	11404	-	AAAGA
MA0563.1	SEP3	8.46	0.85	11400	11410	+	TCTTTTTTTTT
MA0554.1	SOC1	11.64	0.86	11400	11414	+	TCTTTTTTTTTTTGT
MA0045.1	HMGI/Y	10.10	0.86	11401	11416	-	AAACAAAAAAAAAAAG
MA0559.1	PI	13.31	0.89	11401	11414	-	ACAAAAAAAAAAAG
MA0082.1	SQUAMOSA	11.14	0.89	11401	11414	-	ACAAAAAAAAAAAG
MA0556.1	AP3	11.60	0.86	11402	11416	-	AAACAAAAAAAAAAA
MA0548.1	AGL15	12.66	0.85	11402	11416	+	TTTTTTTTTTTGTTT
MA0120.1	ID1	10.12	0.93	11402	11413	+	TTTTTTTTTTTG
MA0563.1	SEP3	10.34	0.89	11404	11414	+	TTTTTTTTTGT
MA0120.1	ID1	7.67	0.86	11404	11415	+	TTTTTTTTTGTT
MA0020.1	DOF2	6.89	0.91	11417	11422	+	AAAGAA
MA0053.1	MNB1A	6.79	0.93	11417	11421	+	AAAGA
MA0064.1	PBF	5.74	0.88	11417	11421	+	AAAGA
MA0008.1	HAT5	8.47	0.86	11418	11425	-	CAATTCTT
MA0020.1	DOF2	8.76	1.00	11426	11431	-	AAAGCA
MA0021.1	DOF3	8.13	0.98	11426	11431	-	AAAGCA
MA0053.1	MNB1A	8.12	1.00	11427	11431	-	AAAGC
MA0064.1	PBF	8.06	1.00	11427	11431	-	AAAGC
MA0020.1	DOF2	6.89	0.91	11450	11455	-	AAAGAA
MA0053.1	MNB1A	6.79	0.93	11451	11455	-	AAAGA
MA0064.1	PBF	5.74	0.88	11451	11455	-	AAAGA
MA0129.1	TGA1A	7.63	0.89	11469	11475	+	AACATCA
MA0008.1	HAT5	8.13	0.85	11480	11487	-	TAATTAAT
MA0008.1	HAT5	11.62	0.96	11482	11489	+	TAATTATT
P$KNOX3_01	KNOX3	-	1.00	11492	11504	+	tatgTGACAgta
MA0577.1	ATSPL3	9.18	0.87	11495	11510	+	GTGACAGTACTTTAAA
MA0578.1	ATSPL8	9.74	0.88	11495	11510	+	GTGACAGTACTTTAAA
MA0020.1	DOF2	6.49	0.89	11502	11507	-	AAAGTA
MA0021.1	DOF3	7.84	0.97	11502	11507	-	AAAGTA
MA0053.1	MNB1A	6.79	0.93	11503	11507	-	AAAGT
MA0064.1	PBF	7.33	0.96	11503	11507	-	AAAGT
MA0020.1	DOF2	6.89	0.91	11508	11513	+	AAAGAA
MA0053.1	MNB1A	6.79	0.93	11508	11512	+	AAAGA
MA0064.1	PBF	5.74	0.88	11508	11512	+	AAAGA
MA0121.1	ARR10	6.98	0.89	11531	11538	-	AGATCAGA
MA0129.1	TGA1A	6.94	0.86	11569	11575	+	CATGTCA
MA0096.1	BZIP910	7.07	0.85	11570	11576	-	CTGACAT
P$ASR1_01	ASR1	-	1.00	11595	11600	-	TGGGT
P$HSFA2_01	HSFA2	-	1.00	11605	11611	-	tTTTGG
MA0563.1	SEP3	9.90	0.88	11606	11616	+	AGTATTTTTGG
MA0572.1	ATHB1	11.92	0.88	11622	11633	-	CCCAATTATTCG
MA0008.1	HAT5	12.81	1.00	11624	11631	-	CAATTATT
P$ASR1_01	ASR1	-	1.00	11656	11661	-	TGGGT
MA0008.1	HAT5	8.31	0.86	11675	11682	-	TCATTATT
MA0578.1	ATSPL8	12.48	0.93	11678	11693	-	GTTTGTGTACTTCATT
MA0577.1	ATSPL3	8.76	0.86	11678	11693	+	AATGAAGTACACAAAC
MA0096.1	BZIP910	7.07	0.85	11679	11685	+	ATGAAGT
MA0129.1	TGA1A	6.69	0.85	11680	11686	-	TACTTCA
MA0008.1	HAT5	8.47	0.86	11713	11720	+	CAATTCTT
MA0082.1	SQUAMOSA	9.90	0.86	11758	11771	-	ACAATTATAATAAA
MA0008.1	HAT5	8.53	0.87	11763	11770	-	CAATTATA
MA0588.1	TGA1	7.78	0.85	11768	11778	+	TTGTGATGTTA
MA0129.1	TGA1A	7.63	0.89	11771	11777	-	AACATCA
MA0008.1	HAT5	8.67	0.87	11778	11785	+	ATATTATT
MA0127.1	PEND	9.02	0.85	11783	11792	-	ACTACTTAAT
P$AT3G20750_01	AT3G20750	-	1.00	11791	11799	-	atGTTTAt
P$GAMYB_Q2	GAMYB	-	0.98	11797	11810	-	tccGTTATtgcaa
MA0054.1	MYB.PH3	10.01	0.93	11808	11816	-	TAACGGATT
MA0054.1	MYB.PH3	7.55	0.86	11808	11816	+	AATCCGTTA
MA0582.1	RAV1	9.58	0.89	11829	11840	-	TACCAACATAAC
MA0096.1	BZIP910	7.07	0.85	11842	11848	+	ATGATGT
MA0129.1	TGA1A	7.63	0.89	11843	11849	-	AACATCA
MA0121.1	ARR10	7.38	0.90	11850	11857	+	AGATATTT
MA0020.1	DOF2	6.89	0.91	11862	11867	-	AAAGAA
MA0053.1	MNB1A	6.79	0.93	11863	11867	-	AAAGA
MA0064.1	PBF	5.74	0.88	11863	11867	-	AAAGA
MA0008.1	HAT5	8.67	0.87	11871	11878	+	ATATTATT
MA0008.1	HAT5	8.42	0.86	11883	11890	-	CAAATATT
MA0020.1	DOF2	8.76	1.00	11894	11899	-	AAAGCA
MA0021.1	DOF3	8.13	0.98	11894	11899	-	AAAGCA
MA0053.1	MNB1A	8.12	1.00	11895	11899	-	AAAGC
MA0064.1	PBF	8.06	1.00	11895	11899	-	AAAGC
P$RIN_Q2	RIN	-	0.98	11920	11931	-	tcTAAAAtaag
MA0563.1	SEP3	8.48	0.85	11932	11942	-	TCTTATTTTAG
MA0127.1	PEND	8.91	0.85	11936	11945	-	ATCTCTTATT
MA0566.1	MYC2	9.44	0.91	11957	11964	-	GCATGTGT
MA0568.1	MYC3	8.92	0.92	11957	11964	-	GCATGTGT
MA0569.1	MYC4	7.64	0.85	11957	11964	-	GCATGTGT
MA0560.1	PIF3	8.69	0.87	11957	11966	-	TTGCATGTGT
MA0566.1	MYC2	9.44	0.91	11957	11964	+	ACACATGC
MA0568.1	MYC3	8.92	0.92	11957	11964	+	ACACATGC
MA0569.1	MYC4	8.67	0.88	11957	11964	+	ACACATGC
MA0581.1	LEC2	12.00	0.94	11958	11968	+	CACATGCAAAT
MA0561.1	PIF4	8.86	0.90	11958	11965	+	CACATGCA
MA0578.1	ATSPL8	8.63	0.85	11984	11999	+	AATTTTGTAAATATTT
P$GT1_Q6	GT1	-	1.00	11990	11997	+	GTAAAta
P$ASR1_01	ASR1	-	1.00	12012	12017	-	TGGGT
MA0587.1	TCP16	9.84	0.87	12016	12025	-	TTGGACCCAC
P$ID1_01	ID1	-	1.00	12020	12031	-	aaaatGACAAa
MA0045.1	HMGI/Y	10.25	0.86	12028	12043	+	TAGAAAATGACAAAAT
MA0120.1	ID1	8.46	0.88	12029	12040	-	TTGTCATTTTCT
MA0127.1	PEND	9.75	0.87	12057	12066	-	AATACTTATG
MA0588.1	TGA1	9.61	0.90	12084	12094	+	TGATGACATTA
MA0096.1	BZIP910	7.07	0.85	12086	12092	+	ATGACAT
MA0129.1	TGA1A	6.94	0.86	12087	12093	-	AATGTCA
MA0096.1	BZIP910	7.07	0.85	12112	12118	-	ATGACAT
MA0044.1	HMG1	8.23	0.92	12159	12167	+	CTTGTGTTT
MA0008.1	HAT5	8.98	0.88	12168	12175	+	GTATTATT
P$CBNAC_01	CBNAC	-	1.00	12171	12177	-	AAGCAa
MA0020.1	DOF2	6.70	0.90	12198	12203	-	AAAGAC
MA0053.1	MNB1A	6.79	0.93	12199	12203	-	AAAGA
MA0064.1	PBF	5.74	0.88	12199	12203	-	AAAGA
P$PLT1_01	PLT1	-	0.79	12201	12211	-	aatgGCGTCa
MA0096.1	BZIP910	7.07	0.85	12212	12218	+	ATGGCGT
P$GT1_Q6_02	GT1	-	1.00	12220	12232	+	aaaattTTAACa
MA0020.1	DOF2	8.35	0.98	12237	12242	-	AAAGCT
MA0021.1	DOF3	5.49	0.87	12237	12242	-	AAAGCT
MA0053.1	MNB1A	8.12	1.00	12238	12242	-	AAAGC
MA0064.1	PBF	8.06	1.00	12238	12242	-	AAAGC
MA0034.1	GAMYB	7.21	0.85	12282	12291	+	TTCAACTGCC
P$LIM1_01	LIM1	-	1.00	12290	12302	-	tggttgtGGTGG
MA0020.1	DOF2	5.92	0.86	12292	12297	+	AAAGAG
MA0021.1	DOF3	5.35	0.86	12292	12297	+	AAAGAG
MA0053.1	MNB1A	6.79	0.93	12292	12296	+	AAAGA
MA0064.1	PBF	5.74	0.88	12292	12296	+	AAAGA
P$AT2G15660_01	AT2G15660	-	0.94	12305	12316	+	TTGTGgtggaa
MA0044.1	HMG1	6.92	0.88	12314	12322	-	GTTCTTCTT
MA0121.1	ARR10	8.16	0.93	12328	12335	+	AGATACTA
P$ATHSFA1D_01	ATHSFA1D	-	1.00	12332	12338	+	aCTACA
P$ASR1_01	ASR1	-	1.00	12342	12347	+	ACCCA
MA0020.1	DOF2	6.48	0.89	12353	12358	+	AAAGAT
MA0053.1	MNB1A	6.79	0.93	12353	12357	+	AAAGA
MA0064.1	PBF	5.74	0.88	12353	12357	+	AAAGA
MA0121.1	ARR10	6.03	0.85	12355	12362	+	AGATTTAC
MA0020.1	DOF2	5.92	0.86	12364	12369	-	AAAGAG
MA0021.1	DOF3	5.35	0.86	12364	12369	-	AAAGAG
MA0053.1	MNB1A	6.79	0.93	12365	12369	-	AAAGA
MA0064.1	PBF	5.74	0.88	12365	12369	-	AAAGA
MA0578.1	ATSPL8	9.45	0.87	12371	12386	-	TTTTATTTACTAAATA
P$GT1_Q6	GT1	-	1.00	12377	12384	+	GTAAAta
MA0044.1	HMG1	6.54	0.86	12379	12387	-	CTTTTATTT
MA0054.1	MYB.PH3	7.18	0.85	12382	12390	-	AAACTTTTA
MA0054.1	MYB.PH3	7.80	0.87	12382	12390	+	TAAAAGTTT
MA0020.1	DOF2	6.09	0.87	12384	12389	+	AAAGTT
MA0021.1	DOF3	5.20	0.85	12384	12389	+	AAAGTT
MA0053.1	MNB1A	6.79	0.93	12384	12388	+	AAAGT
MA0064.1	PBF	7.33	0.96	12384	12388	+	AAAGT
MA0020.1	DOF2	5.92	0.86	12391	12396	+	AAAGAG
MA0021.1	DOF3	5.35	0.86	12391	12396	+	AAAGAG
MA0053.1	MNB1A	6.79	0.93	12391	12395	+	AAAGA
MA0064.1	PBF	5.74	0.88	12391	12395	+	AAAGA
MA0575.1	ATMYB77	9.63	0.85	12396	12408	+	GAGGGAAGGTTAC
P$ASR1_01	ASR1	-	1.00	12407	12412	+	ACCCA
MA0581.1	LEC2	7.95	0.86	12415	12425	-	AACATGCCCTA
P$GT1_Q6	GT1	-	1.00	12418	12425	-	taTTCAC
MA0044.1	HMG1	6.94	0.88	12433	12441	-	GTTGTAGTT
P$ATHSFA1D_01	ATHSFA1D	-	1.00	12434	12440	+	aCTACA
MA0020.1	DOF2	6.49	0.89	12442	12447	+	AAAGTA
MA0021.1	DOF3	7.84	0.97	12442	12447	+	AAAGTA
MA0053.1	MNB1A	6.79	0.93	12442	12446	+	AAAGT
MA0064.1	PBF	7.33	0.96	12442	12446	+	AAAGT
MA0008.1	HAT5	8.47	0.86	12471	12478	+	CAATTACT
P$BPC1_Q2	BPC1	-	1.00	12473	12479	-	cTTTCT
MA0020.1	DOF2	5.92	0.86	12477	12482	-	AAAGAG
MA0021.1	DOF3	5.35	0.86	12477	12482	-	AAAGAG
MA0053.1	MNB1A	6.79	0.93	12478	12482	-	AAAGA
MA0064.1	PBF	5.74	0.88	12478	12482	-	AAAGA
MA0082.1	SQUAMOSA	10.03	0.86	12479	12492	-	TCAATATAAGAAAG
MA0120.1	ID1	7.94	0.87	12480	12491	+	TTTCTTATATTG
MA0120.1	ID1	7.82	0.86	12501	12512	+	TCTTCCATATTG
MA0586.1	SPL14	12.61	0.86	12505	12523	-	CTTTGTCCATACAATATGG
MA0021.1	DOF3	8.35	0.99	12520	12525	+	AAAGTG
MA0053.1	MNB1A	6.79	0.93	12520	12524	+	AAAGT
MA0064.1	PBF	7.33	0.96	12520	12524	+	AAAGT
MA0045.1	HMGI/Y	10.74	0.87	12546	12561	-	TAACAAACAAAGACAT
MA0020.1	DOF2	6.70	0.90	12548	12553	-	AAAGAC
MA0053.1	MNB1A	6.79	0.93	12549	12553	-	AAAGA
MA0064.1	PBF	5.74	0.88	12549	12553	-	AAAGA
MA0563.1	SEP3	9.00	0.86	12549	12559	+	TCTTTGTTTGT
P$ATMYB15_Q2	MYB15	-	1.00	12550	12556	-	tTGTTA
MA0054.1	MYB.PH3	8.23	0.88	12567	12575	-	TAACATTTT
MA0578.1	ATSPL8	8.87	0.86	12579	12594	+	ATTGTTGTACCTATGT
MA0044.1	HMG1	7.13	0.88	12582	12590	+	GTTGTACCT
MA0129.1	TGA1A	7.62	0.89	12590	12596	+	TATGTCA
MA0096.1	BZIP910	7.07	0.85	12591	12597	-	ATGACAT
MA0582.1	RAV1	9.09	0.87	12625	12636	+	TAACAACAAAAA
P$ATMYB15_Q2	MYB15	-	1.00	12625	12631	+	TAACAa
MA0563.1	SEP3	11.60	0.91	12630	12640	-	TACATTTTTGT
MA0054.1	MYB.PH3	7.22	0.85	12673	12681	+	TAACCTATA
MA0121.1	ARR10	7.80	0.92	12689	12696	+	AGATATTA
MA0020.1	DOF2	6.49	0.89	12700	12705	-	AAAGTA
MA0021.1	DOF3	7.84	0.97	12700	12705	-	AAAGTA
MA0053.1	MNB1A	6.79	0.93	12701	12705	-	AAAGT
MA0064.1	PBF	7.33	0.96	12701	12705	-	AAAGT
MA0121.1	ARR10	7.80	0.92	12725	12732	+	AGATATTA
MA0008.1	HAT5	8.67	0.87	12727	12734	+	ATATTATT
MA0054.1	MYB.PH3	7.99	0.87	12731	12739	-	TAACCAATA
MA0082.1	SQUAMOSA	9.48	0.85	12742	12755	+	AGAAAAATAGAACT
MA0578.1	ATSPL8	8.89	0.86	12745	12760	-	TATTTAGTTCTATTTT
MA0044.1	HMG1	7.74	0.91	12746	12754	-	GTTCTATTT
MA0082.1	SQUAMOSA	9.57	0.85	12760	12773	+	ATATAAGTAGTAAG
MA0127.1	PEND	9.08	0.86	12761	12770	-	ACTACTTATA
MA0577.1	ATSPL3	9.30	0.87	12763	12778	-	ATAAACTTACTACTTA
P$ATHSFA1D_01	ATHSFA1D	-	1.00	12774	12780	-	TGTAGt
P$AZF3_01	AZF3	-	0.95	12795	12806	-	aaaatATAATg
MA0121.1	ARR10	6.46	0.87	12830	12837	+	AGATCATA
P$PBF_Q2	PBF	-	1.00	12836	12842	-	CCTTTt
MA0082.1	SQUAMOSA	9.79	0.86	12837	12850	-	ATAAAAAGGGACAT
MA0021.1	DOF3	7.21	0.94	12841	12846	-	AAAGGG
MA0064.1	PBF	5.74	0.88	12842	12846	-	AAAGG
MA0563.1	SEP3	9.03	0.86	12842	12852	+	CCTTTTTATGT
P$PBF_Q2_01	PBF	-	1.00	12842	12848	+	CCTTTt
MA0044.1	HMG1	7.13	0.88	12851	12859	+	GTTTTATTT
MA0008.1	HAT5	8.47	0.86	12872	12879	+	CAATTAGT
MA0082.1	SQUAMOSA	10.15	0.86	12893	12906	+	TTAAAAATAAAAAT
MA0008.1	HAT5	9.85	0.91	12904	12911	-	TAATCATT
MA0044.1	HMG1	7.39	0.89	12907	12915	-	GTTTTAATC
MA0008.1	HAT5	8.67	0.87	12932	12939	+	ATATTATT
MA0020.1	DOF2	6.09	0.87	12944	12949	+	AAAGTT
MA0021.1	DOF3	5.20	0.85	12944	12949	+	AAAGTT
MA0053.1	MNB1A	6.79	0.93	12944	12948	+	AAAGT
MA0064.1	PBF	7.33	0.96	12944	12948	+	AAAGT
MA0020.1	DOF2	6.48	0.89	12959	12964	+	AAAGAT
MA0053.1	MNB1A	6.79	0.93	12959	12963	+	AAAGA
MA0064.1	PBF	5.74	0.88	12959	12963	+	AAAGA
MA0121.1	ARR10	8.32	0.94	12961	12968	+	AGATATGA
MA0121.1	ARR10	6.04	0.85	12992	12999	+	AGATCATT
MA0121.1	ARR10	7.05	0.89	13012	13019	-	AGATTATC
MA0021.1	DOF3	8.35	0.99	13051	13056	+	AAAGTG
MA0053.1	MNB1A	6.79	0.93	13051	13055	+	AAAGT
MA0064.1	PBF	7.33	0.96	13051	13055	+	AAAGT
P$PBF_01	PBF	-	1.00	13074	13085	-	tctCTTTTttt
MA0559.1	PI	12.73	0.88	13084	13097	-	CGAAAAAAAGAGAG
MA0020.1	DOF2	5.92	0.86	13086	13091	-	AAAGAG
MA0021.1	DOF3	5.35	0.86	13086	13091	-	AAAGAG
MA0053.1	MNB1A	6.79	0.93	13087	13091	-	AAAGA
MA0064.1	PBF	5.74	0.88	13087	13091	-	AAAGA
MA0563.1	SEP3	9.35	0.87	13087	13097	+	TCTTTTTTTCG
MA0044.1	HMG1	6.58	0.87	13088	13096	+	CTTTTTTTC

## Sheet: Table S5
Table S6: A list of candidate transcription factor binding site motifs for sequences within the 5’ regulatory region and 5' UTR of LanFTc1 that are critical for establishing moderate (CM) or high (CH) levels of de-repressed LanFTc1 expression during early vegetative growth.
Transcription factor motif types exclusive to either of the CM or CH regions have been highlighted in yellow, and a single transcription factor motif type common only to both regions while absent in the remainder of the 5’ regulatory region has been highlighted in blue.
Motifs found in the 5’ regulatory region and 5' UTR of the P27255 representative wild-type sequence	Motifs found outside of the CH and CM critical regions	Motifs present in the CH critical region (exclusive to the 5’ end of the 1,423 bp deletion)	Motifs present in the CM critical region (common to the 1,208 bp and 1,423 bp deletions)	Notes
ABI3	2	0	0
ABI4	1	0	0
AG	3	0	0
AGL15	2	0	1
AGL3	3	0	0
AGL9	0	1	0	Six of seven nucleotides forming this motif are located within the CH region and one or more vernalisation responsive accessions contain a SNP within the motif.
AP3	4	0	0
ARR10	15	3	2
ASR1	5	0	0
AT2G15660	2	0	1
AT3G20750	0	0	1
AT3G51080	2	0	0
ATHB1	2	1	1
ATHB5	0	1	0
ATHSFA1D	2	0	1
ATMYB77	2	0	0
ATSPL3	3	0	0
ATSPL8	9	0	6
BES1	0	1	2
BPC1	1	1	0
BZIP910	11	2	3
C1	0	0	1
CBNAC	5	0	2
DOF1	1	0	0
DOF2	45	2	22
DOF3	29	1	15
FUS3	2	0	0
GAMYB	3	1	1
GT1	3	0	1
HAT5	15	4	9
HMG1	21	0	11
HMGI/Y	3	0	0
HSFA2	5	1	2
HSFA4A	4	0	2
ID1	13	0	2
LEC2	1	0	1
MADSA	0	0	1
MNB1A	42	2	22
MYB.PH3	19	3	7
MYB15	8	1	0
MYC3	2	0	0
NAC6	0	0	1
OPAQUE2	1	0	1
PBF	56	2	26
PEND	10	0	4
PI	0	1	0
PIF5	2	0	0
RAV1	7	0	4
RAV1(VAR.2)	4	0	0
RIN	1	0	0
SBF1	1	0	0
2001-09-01	2	0	0
2003-09-01	9	2	2
2004-09-01	2	0	1
SHP1	1	0	0
SMZ	1	0	0
SOC1	1	0	1
SQUAMOSA	7	0	4
TEIL	1	0	1
TGA1	2	0	1
TGA1A	7	1	4
WRKY	0	0	1
WRKY48	1	0	0
